# Supplementary material for: (E)-2-(5,5-Dimethyl­hexa­hydro­pyrimidin-2-yl)-4-(phenyl­diazen­yl)phenol
Source: Acta Crystallogr Sect E Struct Rep Online. 2008 Nov 26;64(Pt 12):o2453. doi: 10.1107/S1600536808038877 (PMC2959919; doi:10.1107/S1600536808038877)
Supplement: Supplementary file 2 [file e-64-o2453-Isup2.hkl]

# 
# h,k,l, Fc-squared, Fo-squared, sigma(Fo-squared) and status flag 
# 
data_I
_shelx_title '  data4' 
_shelx_refln_list_code          4 
_shelx_F_calc_maximum      237.28 
_exptl_crystal_F_000      1328.00 
_reflns_d_resolution_high  0.8252 
 
loop_ 
 _symmetry_equiv_pos_as_xyz 
 'x, y, z' 
 '-x+1/2, -y, z+1/2' 
 '-x, y+1/2, -z+1/2' 
 'x+1/2, -y+1/2, -z' 
 '-x, -y, -z' 
 'x-1/2, y, -z-1/2' 
 'x, -y-1/2, z-1/2' 
 '-x-1/2, y-1/2, z' 
 
_cell_length_a     9.0287 
_cell_length_b    12.0767 
_cell_length_c    30.8659 
_cell_angle_alpha  90.000 
_cell_angle_beta   90.000 
_cell_angle_gamma  90.000 
 
_shelx_F_squared_multiplier     1.000 
 
loop_ 
 _refln_index_h 
 _refln_index_k 
 _refln_index_l 
 _refln_F_squared_calc 
 _refln_F_squared_meas 
 _refln_F_squared_sigma 
 _refln_observed_status 
   2   0   0     1278.73     1192.51     73.75 o 
   4   0   0     4795.14     4702.08    198.89 o 
   6   0   0     1382.96     1411.29    138.39 o 
   8   0   0     3122.51     3339.16    319.47 o 
  10   0   0      107.77      121.82    108.56 o 
   2   1   0      279.34      421.47     57.60 o 
   4   1   0     3120.84     3013.24     87.61 o 
   6   1   0     1209.36     1083.81     86.69 o 
   8   1   0      125.77       91.63     48.76 o 
  10   1   0      104.36       99.19     76.66 o 
   0   2   0     4255.99     3836.32     88.26 o 
   2   2   0    17256.81    19815.03    284.16 o 
   4   2   0     9023.14     9257.01    190.33 o 
   6   2   0      541.39      609.94     61.02 o 
   8   2   0      673.27      669.36     77.40 o 
  10   2   0       17.00      -18.95     55.71 o 
   2   3   0     8316.80     8968.95    132.30 o 
   4   3   0     9792.74    10150.78    172.27 o 
   6   3   0      216.36      201.36     43.86 o 
   8   3   0       55.78       44.17     53.67 o 
  10   3   0        0.61      -34.97     81.84 o 
   0   4   0     6370.41     6264.63    149.65 o 
   2   4   0     8782.10     9436.25    149.08 o 
   4   4   0     2438.86     2507.26    101.08 o 
   6   4   0        7.87       30.28     36.49 o 
   8   4   0       36.05       -4.43     59.14 o 
  10   4   0       27.25       44.70     90.03 o 
   2   5   0       12.97       15.03     26.85 o 
   4   5   0      547.07      501.57     57.19 o 
   6   5   0     4210.75     4763.59    154.50 o 
   8   5   0      781.90      883.79    295.02 o 
  10   5   0       80.63      116.85    156.63 o 
   0   6   0    17427.76    17995.07    349.71 o 
   2   6   0      131.73      132.57     37.56 o 
   4   6   0      132.86       78.51     36.31 o 
   6   6   0     1194.55     1328.44     97.69 o 
   8   6   0       21.75       48.36     71.17 o 
   2   7   0      190.25      154.53     41.98 o 
   4   7   0      837.42     1066.81     89.52 o 
   6   7   0        0.02       42.72     47.29 o 
   8   7   0      639.61      643.11    120.29 o 
   0   8   0     5772.94     5802.25    265.19 o 
   2   8   0      531.10      506.33     66.47 o 
   4   8   0       54.24       39.83     41.09 o 
   6   8   0        9.54      -38.28     60.73 o 
   8   8   0      768.11      723.72    134.88 o 
   2   9   0      751.73      722.72     83.82 o 
   4   9   0       29.19       88.13     52.03 o 
   6   9   0      256.77      280.34    101.10 o 
   8   9   0      293.91      310.47    121.06 o 
   0  10   0      334.66      576.78    142.54 o 
   2  10   0     1031.06     1035.09    100.57 o 
   4  10   0       82.79       65.83     56.55 o 
   6  10   0       55.07       -8.98     81.08 o 
   2  11   0       15.13       -4.61     48.94 o 
   4  11   0       15.54       54.14     59.26 o 
   6  11   0        9.78       27.84     85.77 o 
   0  12   0       89.69       96.13    118.51 o 
   2  12   0      424.52      586.61     93.72 o 
   4  12   0       14.49        8.77     89.19 o 
   6  12   0        0.48        4.31    105.59 o 
   2  13   0       44.40       48.07     81.39 o 
   4  13   0       59.18      104.96    100.06 o 
   0  14   0      265.53      233.70    146.68 o 
   2  14   0       19.60       86.97     97.22 o 
   1   1   1      325.51      297.77     12.07 o 
   2   1   1    46513.16    47844.67    395.52 o 
   3   1   1     1106.53      973.73     32.07 o 
   4   1   1     1937.31     1833.04     70.79 o 
   5   1   1       24.99       18.86     16.49 o 
   6   1   1      526.23      577.91     41.25 o 
   7   1   1      131.44      103.61     29.63 o 
   8   1   1        7.49        2.83     29.06 o 
   9   1   1        4.95        0.97     30.95 o 
  10   1   1      454.35      401.37     71.10 o 
   0   2   1     8721.70     8576.44    133.44 o 
   1   2   1      129.40      125.71     14.21 o 
   2   2   1    56300.70    59542.20    468.14 o 
   3   2   1    13835.46    13952.81    181.37 o 
   4   2   1      414.40      451.23     31.21 o 
   5   2   1      796.09      786.75     41.72 o 
   6   2   1      561.37      508.25     40.34 o 
   7   2   1      147.90      127.42     31.13 o 
   8   2   1      229.51      200.67     38.63 o 
   9   2   1       50.19       32.34     45.32 o 
  10   2   1       84.17       29.19     46.82 o 
   1   3   1     2230.54     2091.84     50.21 o 
   2   3   1    10767.08    11319.18    105.41 o 
   3   3   1    11639.42    12603.02    285.12 o 
   4   3   1     9872.56    11101.11    176.53 o 
   5   3   1     5119.77     6009.11    126.01 o 
   6   3   1        2.32       13.54     20.87 o 
   7   3   1      107.58      105.71     30.54 o 
   8   3   1      535.36      497.31     52.07 o 
   9   3   1       33.85       29.50     47.15 o 
  10   3   1       21.60       35.52     64.80 o 
   0   4   1     1089.15      983.58     54.18 o 
   1   4   1       74.26       59.00     15.74 o 
   2   4   1       54.08       87.57     19.76 o 
   3   4   1      647.56      797.23     40.11 o 
   4   4   1     2588.04     2859.90     70.51 o 
   5   4   1        2.23        7.20     21.57 o 
   6   4   1       50.88       29.14     26.09 o 
   7   4   1        5.01        4.54     30.07 o 
   8   4   1      530.93      515.06     70.17 o 
   9   4   1        4.00        9.37     49.93 o 
  10   4   1      543.71      610.04    110.72 o 
   1   5   1     3349.59     3279.85     66.61 o 
   2   5   1      484.31      484.59     35.38 o 
   3   5   1      396.88      388.98     34.28 o 
   4   5   1      556.73      543.18     39.75 o 
   5   5   1       41.49       54.12     25.61 o 
   6   5   1      696.41      869.27     57.76 o 
   7   5   1     1385.94     1519.66     83.62 o 
   8   5   1       84.40      144.79     55.18 o 
   9   5   1        8.50        3.03     54.59 o 
  10   5   1        3.50        4.10     76.07 o 
   0   6   1       27.87       74.74     28.55 o 
   1   6   1       84.76       79.94     21.97 o 
   2   6   1     6228.56     6733.13    112.43 o 
   3   6   1       90.32       77.00     24.68 o 
   4   6   1       16.39       31.51     23.46 o 
   5   6   1        3.20        1.30     24.55 o 
   6   6   1     1428.78     1451.19     67.32 o 
   7   6   1      511.23      439.51     67.36 o 
   8   6   1       57.04       27.15     51.60 o 
   9   6   1      130.52      111.10     63.96 o 
   1   7   1     2084.26     2024.39     63.08 o 
   2   7   1     1611.38     1707.05     63.62 o 
   3   7   1       74.23       54.99     26.40 o 
   4   7   1      150.33      163.28     34.46 o 
   5   7   1       62.62       73.30     31.13 o 
   6   7   1      384.22      313.86     53.30 o 
   7   7   1      335.48      310.83     65.19 o 
   8   7   1      564.14      604.41     83.58 o 
   9   7   1      237.84      168.08     85.60 o 
   0   8   1        1.82      116.24     37.21 o 
   1   8   1      483.47      489.76     45.90 o 
   2   8   1      309.83      273.96     37.56 o 
   3   8   1      213.96      208.08     37.52 o 
   4   8   1      100.89       92.09     33.01 o 
   5   8   1      424.41      427.33     50.02 o 
   6   8   1      120.46       78.65     51.45 o 
   7   8   1       12.47       48.41     55.60 o 
   8   8   1      238.63      196.27     67.83 o 
   9   8   1      277.41      241.37     96.85 o 
   1   9   1       84.83       66.51     31.84 o 
   2   9   1     1299.81     1326.69     69.17 o 
   3   9   1       17.42       32.13     31.32 o 
   4   9   1      794.68      808.65     64.29 o 
   5   9   1        0.62        8.16     39.73 o 
   6   9   1      155.60      216.69     66.55 o 
   7   9   1        2.48       10.67     59.53 o 
   8   9   1        1.53       55.15     67.97 o 
   0  10   1     2669.84     2859.76    142.00 o 
   1  10   1      284.29      273.98     45.13 o 
   2  10   1        5.91       26.13     32.87 o 
   3  10   1      362.71      379.59     51.54 o 
   4  10   1       50.05       65.73     41.54 o 
   5  10   1      304.37      340.64     61.73 o 
   6  10   1        3.93       30.37     56.60 o 
   7  10   1       14.07      -44.68     63.02 o 
   1  11   1        1.75      -15.04     38.32 o 
   2  11   1        1.12       -1.41     34.20 o 
   3  11   1       62.06        7.52     36.87 o 
   4  11   1       66.30       77.46     43.47 o 
   5  11   1      101.82       89.39     60.56 o 
   6  11   1       18.41        4.47     64.34 o 
   7  11   1       36.13       -1.59     71.46 o 
   0  12   1      188.47      176.42     87.87 o 
   1  12   1        9.44       -1.79     43.11 o 
   2  12   1       15.52       41.03     42.28 o 
   3  12   1        4.56        0.88     42.28 o 
   4  12   1       94.00       73.53     54.54 o 
   5  12   1       11.48       37.35     62.99 o 
   6  12   1       28.24        0.25     69.72 o 
   1  13   1      297.91      295.44     74.56 o 
   2  13   1        0.24       -3.98     49.68 o 
   3  13   1       15.92       52.97     48.64 o 
   4  13   1       52.21       62.08     67.49 o 
   5  13   1        3.39      -14.00     71.99 o 
   0  14   1       73.51       95.70     91.42 o 
   1  14   1       30.75       39.47     64.95 o 
   2  14   1       14.32       -6.39     70.26 o 
   3  14   1       33.81       56.12     70.30 o 
   1   0   2     4297.61     4305.35    117.64 o 
   2   0   2    55370.27    58703.16   1383.94 o 
   3   0   2       13.23       14.50     21.68 o 
   4   0   2     4434.26     4742.92    139.10 o 
   5   0   2        7.37        6.06     30.20 o 
   6   0   2       27.27       28.09     28.25 o 
   7   0   2      194.07      155.56     38.15 o 
   8   0   2      224.79      178.94     44.33 o 
   9   0   2      144.30       70.63     52.21 o 
  10   0   2        5.65        6.07     69.26 o 
   1   1   2     1674.69     1772.23     21.45 o 
   2   1   2    26667.59    28639.71    422.49 o 
   3   1   2      186.84      187.08     18.80 o 
   4   1   2      212.28      177.98     22.20 o 
   5   1   2       49.43       62.01     20.13 o 
   6   1   2      784.45      782.58     45.75 o 
   7   1   2        1.16       -9.90     23.83 o 
   8   1   2       58.26       24.42     28.47 o 
   9   1   2        0.26       -1.30     30.77 o 
  10   1   2      193.74      195.96     54.32 o 
   0   2   2    52170.48    48353.51    437.76 o 
   1   2   2     5923.72     6063.78     99.43 o 
   2   2   2     4304.93     4049.31     55.51 o 
   3   2   2     3050.58     3318.22     58.49 o 
   4   2   2       11.34       16.38     15.85 o 
   5   2   2       76.51       58.51     21.09 o 
   6   2   2       94.04       83.13     24.17 o 
   7   2   2      704.89      745.01     53.47 o 
   8   2   2      387.19      285.41     47.82 o 
   9   2   2      139.03       86.55     47.40 o 
  10   2   2       29.33       16.78     53.26 o 
   1   3   2        0.05       10.72     12.26 o 
   2   3   2       44.38       76.25     15.85 o 
   3   3   2      285.93      275.68     26.09 o 
   4   3   2      118.02      137.63     23.19 o 
   5   3   2     1197.96     1102.64     47.57 o 
   6   3   2      310.37      231.84     33.16 o 
   7   3   2       89.47       72.39     29.46 o 
   8   3   2        0.54      -15.16     34.36 o 
   9   3   2       32.37       14.13     50.31 o 
  10   3   2       66.10       35.72     68.71 o 
   0   4   2     2074.14     1973.48     58.77 o 
   1   4   2     2825.64     2705.48     53.17 o 
   2   4   2     4585.50     5223.76     81.61 o 
   3   4   2    15941.14    17739.83    155.61 o 
   4   4   2     3978.85     4271.35     84.43 o 
   5   4   2     4542.36     4965.66     98.30 o 
   6   4   2      446.25      506.13     44.04 o 
   7   4   2       11.83       25.01     35.69 o 
   8   4   2      212.47      225.28     56.71 o 
   9   4   2        1.99        4.71     53.08 o 
  10   4   2        0.57       61.17     71.17 o 
   1   5   2      739.92      717.59     35.96 o 
   2   5   2     3377.69     3552.34     74.74 o 
   3   5   2        1.03       -7.82     18.51 o 
   4   5   2      515.74      424.23     36.79 o 
   5   5   2     3717.19     3939.62     92.72 o 
   6   5   2       30.85       23.26     28.12 o 
   7   5   2      379.36      395.52     56.17 o 
   8   5   2       18.81       -1.46     46.21 o 
   9   5   2       17.21       24.36     52.17 o 
  10   5   2        0.58        0.82     76.16 o 
   0   6   2     3553.29     3519.31    147.42 o 
   1   6   2      281.06      276.30     30.20 o 
   2   6   2     4240.13     4583.31     93.55 o 
   3   6   2       48.59       66.36     24.02 o 
   4   6   2      165.27      143.56     28.91 o 
   5   6   2      920.48      901.74     57.10 o 
   6   6   2       16.15       55.30     36.13 o 
   7   6   2      537.58      484.18     60.16 o 
   8   6   2       11.27      -24.26     47.61 o 
   9   6   2      341.49      256.73     87.80 o 
   1   7   2     2892.29     2989.31     75.73 o 
   2   7   2       76.61       56.72     24.72 o 
   3   7   2       25.08       35.67     24.29 o 
   4   7   2      304.47      279.97     39.34 o 
   5   7   2      143.45      127.43     34.43 o 
   6   7   2        9.86        3.69     37.74 o 
   7   7   2       21.15       54.29     50.75 o 
   8   7   2      672.17      732.91     91.01 o 
   9   7   2      139.17      101.67     81.84 o 
   0   8   2     5925.28     6211.36    296.46 o 
   1   8   2      441.55      422.30     40.29 o 
   2   8   2       91.60       69.45     28.98 o 
   3   8   2      273.83      300.09     40.98 o 
   4   8   2      610.63      715.72     57.58 o 
   5   8   2       63.15       73.41     35.97 o 
   6   8   2       68.32       55.08     43.68 o 
   7   8   2      157.02      167.36     61.36 o 
   8   8   2      656.63      786.66     95.52 o 
   9   8   2      127.32      153.89     94.80 o 
   1   9   2      342.08      280.97     42.47 o 
   2   9   2      197.24      202.73     38.27 o 
   3   9   2       67.57       38.78     32.47 o 
   4   9   2        4.48       25.84     32.73 o 
   5   9   2       45.53       42.70     41.21 o 
   6   9   2      101.75      117.84     58.70 o 
   7   9   2       39.75       36.85     60.19 o 
   8   9   2      268.06      221.35     78.39 o 
   0  10   2     1021.87     1238.88    109.82 o 
   1  10   2       93.45      125.24     40.84 o 
   2  10   2      113.55       61.82     35.48 o 
   3  10   2       35.88       -1.48     34.62 o 
   4  10   2       34.91       23.94     36.21 o 
   5  10   2      183.29      193.28     54.51 o 
   6  10   2      188.38      155.34     67.55 o 
   7  10   2       10.27        8.42     64.24 o 
   1  11   2      257.83      259.57     52.78 o 
   2  11   2       69.93       53.75     39.85 o 
   3  11   2       10.89        3.82     36.73 o 
   4  11   2      367.36      385.17     66.25 o 
   5  11   2       39.46       16.66     55.55 o 
   6  11   2        0.93        7.49     62.10 o 
   7  11   2       48.74       57.95     76.05 o 
   0  12   2        6.77        2.73     69.39 o 
   1  12   2      175.20      166.80     53.83 o 
   2  12   2      512.02      548.46     72.70 o 
   3  12   2       73.45       61.61     44.58 o 
   4  12   2       29.72       39.82     53.95 o 
   5  12   2        0.06       -9.82     61.52 o 
   6  12   2        0.40       26.96     69.16 o 
   1  13   2       44.29       21.32     56.88 o 
   2  13   2       41.98       28.34     51.40 o 
   3  13   2       80.64       63.49     55.58 o 
   4  13   2        8.29        4.07     67.80 o 
   0  14   2        0.71       15.73     92.81 o 
   1  14   2        1.03       -4.83     61.42 o 
   2  14   2        4.72       18.12     65.16 o 
   3  14   2       21.67       62.00     64.27 o 
   1   1   3        8.32        1.90      7.19 o 
   2   1   3     2271.43     2229.23     43.11 o 
   3   1   3     4328.85     4142.92     61.02 o 
   4   1   3       76.92       50.20     16.74 o 
   5   1   3     4428.95     4643.25     94.75 o 
   6   1   3       51.12       20.72     20.34 o 
   7   1   3      426.83      430.95     42.50 o 
   8   1   3      126.56       88.82     33.56 o 
   9   1   3       43.91       37.11     34.79 o 
  10   1   3       86.37       64.87     53.61 o 
   0   2   3     2617.43     2594.66     60.40 o 
   1   2   3    38403.35    39195.63    345.03 o 
   2   2   3       51.29       59.01     12.64 o 
   3   2   3     1413.01     1370.81     38.36 o 
   4   2   3        0.50       -3.19     15.07 o 
   5   2   3       15.84       18.09     18.16 o 
   6   2   3       36.59       27.66     21.42 o 
   7   2   3      971.32      993.78     57.11 o 
   8   2   3       65.54       31.49     34.64 o 
   9   2   3       34.03        8.85     35.46 o 
  10   2   3        4.17       -7.81     59.12 o 
   1   3   3    12099.50    12549.93    234.21 o 
   2   3   3     7269.65     7671.25     93.70 o 
   3   3   3      160.67      127.39     19.63 o 
   4   3   3        0.02       15.52     16.78 o 
   5   3   3      742.44      670.57     41.68 o 
   6   3   3      632.82      626.95     43.89 o 
   7   3   3      429.74      415.85     44.06 o 
   8   3   3      124.10       58.50     39.24 o 
   9   3   3       98.11       48.27     50.47 o 
  10   3   3        1.80      -33.47     67.86 o 
   0   4   3     1317.37     1177.86     57.56 o 
   1   4   3     1264.27     1173.18     37.54 o 
   2   4   3      250.98      264.26     25.14 o 
   3   4   3      550.44      707.95     37.64 o 
   4   4   3     3343.95     3531.72     76.32 o 
   5   4   3      144.44      214.80     30.87 o 
   6   4   3     1228.44     1273.50     54.88 o 
   7   4   3      732.25      744.62     59.42 o 
   8   4   3        2.00        1.17     37.58 o 
   9   4   3      191.28      103.85     58.41 o 
  10   4   3       26.86      -21.12     74.10 o 
   1   5   3       36.48       49.98     17.73 o 
   2   5   3      588.28      551.63     36.80 o 
   3   5   3      233.42      319.16     31.65 o 
   4   5   3        2.97        8.59     19.66 o 
   5   5   3     1546.98     1691.12     62.52 o 
   6   5   3      530.75      562.90     47.89 o 
   7   5   3      758.99      708.65     67.16 o 
   8   5   3      291.18      301.66     63.77 o 
   9   5   3      169.55      134.46     71.69 o 
  10   5   3       54.65       50.68     83.38 o 
   0   6   3     1312.45     1598.93     83.01 o 
   1   6   3     1672.65     1618.38     52.44 o 
   2   6   3      939.09     1031.29     49.70 o 
   3   6   3     2946.92     3191.60     80.20 o 
   4   6   3       91.85      100.31     27.73 o 
   5   6   3       62.38       65.97     28.30 o 
   6   6   3      713.79      794.59     65.89 o 
   7   6   3      696.39      704.07     68.36 o 
   8   6   3      202.23      127.29     56.15 o 
   9   6   3      114.40       76.43     72.02 o 
   1   7   3        3.70        1.34     18.56 o 
   2   7   3      351.30      330.09     36.43 o 
   3   7   3        6.06       -2.62     22.90 o 
   4   7   3       15.39        6.97     23.90 o 
   5   7   3      534.51      626.86     54.38 o 
   6   7   3      289.44      249.29     51.04 o 
   7   7   3      433.39      386.79     72.99 o 
   8   7   3      979.07     1115.17    106.38 o 
   9   7   3      320.26      364.05    101.63 o 
   0   8   3     1744.56     1847.55    102.02 o 
   1   8   3        0.12        1.41     21.19 o 
   2   8   3       54.82       50.66     26.77 o 
   3   8   3      187.71      175.18     35.79 o 
   4   8   3       99.99      109.71     34.02 o 
   5   8   3      196.31      186.51     45.43 o 
   6   8   3       78.83       81.65     42.84 o 
   7   8   3      638.29      699.11     87.04 o 
   8   8   3       36.63       53.47     60.66 o 
   9   8   3      195.41      221.03     92.23 o 
   1   9   3      300.08      322.47     44.66 o 
   2   9   3     1186.26     1305.87     74.07 o 
   3   9   3       18.66       18.28     30.01 o 
   4   9   3       50.83       24.61     33.61 o 
   5   9   3       65.50       62.48     42.97 o 
   6   9   3      587.41      540.70     69.94 o 
   7   9   3      257.64      264.78     71.86 o 
   8   9   3        9.89       27.36     84.02 o 
   0  10   3      306.97      243.41     61.85 o 
   1  10   3      601.27      609.49     64.02 o 
   2  10   3      170.81      140.69     40.46 o 
   3  10   3      144.95      114.65     39.52 o 
   4  10   3        0.07      -15.35     34.63 o 
   5  10   3        3.57       -3.05     42.13 o 
   6  10   3       44.15       62.99     61.89 o 
   7  10   3        3.51       13.89     66.02 o 
   1  11   3      286.61      233.87     54.23 o 
   2  11   3        8.44       12.29     41.31 o 
   3  11   3        0.07       37.67     38.35 o 
   4  11   3      133.59      156.67     55.71 o 
   5  11   3       51.08        4.31     49.32 o 
   6  11   3       56.54       66.15     63.01 o 
   7  11   3        0.31        1.28     75.75 o 
   0  12   3       90.98       72.88     58.72 o 
   1  12   3       11.08      -16.37     41.41 o 
   2  12   3      744.17      834.32     83.24 o 
   3  12   3       23.25       35.99     51.43 o 
   4  12   3       40.49       53.10     52.99 o 
   5  12   3        0.06      -15.77     63.56 o 
   6  12   3       56.77       37.86     72.73 o 
   1  13   3       41.78       41.87     50.32 o 
   2  13   3       10.54      -16.39     52.15 o 
   3  13   3        0.21       19.11     55.76 o 
   4  13   3       16.10       49.96     69.60 o 
   0  14   3      106.23      111.42     92.90 o 
   1  14   3       37.99       46.80     66.89 o 
   2  14   3       18.28       55.11     58.83 o 
   3  14   3      155.19      109.65     64.62 o 
   0   0   4     6520.92     6356.89    227.07 o 
   1   0   4       69.59       57.28      6.85 o 
   2   0   4     3381.72     3140.38    162.61 o 
   3   0   4     1957.62     2117.55     71.05 o 
   4   0   4      311.27      296.63     37.55 o 
   5   0   4      226.72      155.49     34.37 o 
   6   0   4      406.40      413.57     68.96 o 
   7   0   4      131.80      100.18     41.55 o 
   8   0   4      109.44       81.75     39.56 o 
   9   0   4       16.73      -27.64     46.05 o 
  10   0   4       35.87       18.74     70.84 o 
   1   1   4    21151.93    21612.04    171.78 o 
   2   1   4     9854.59    10393.56    176.71 o 
   3   1   4     4817.86     5197.96     79.26 o 
   4   1   4     3694.50     3811.92     93.88 o 
   5   1   4       45.77       31.69     17.93 o 
   6   1   4      192.94      139.40     25.92 o 
   7   1   4      512.77      521.87     44.11 o 
   8   1   4        4.09        0.62     29.57 o 
   9   1   4      221.67      182.35     42.89 o 
  10   1   4       76.79        7.41     57.85 o 
   0   2   4     3352.16     2989.02     82.85 o 
   1   2   4      173.51      150.75     16.61 o 
   2   2   4      835.33      718.37     26.64 o 
   3   2   4      331.26      324.36     22.95 o 
   4   2   4      482.58      468.86     29.97 o 
   5   2   4      785.11      822.84     40.90 o 
   6   2   4       98.60       43.83     22.88 o 
   7   2   4       96.42       68.85     27.45 o 
   8   2   4      162.74       79.17     38.69 o 
   9   2   4      188.88      134.74     43.45 o 
  10   2   4       84.86       70.96     64.90 o 
   1   3   4     1398.34     1267.41     37.39 o 
   2   3   4     2221.19     2246.33     44.07 o 
   3   3   4      313.60      327.68     25.80 o 
   4   3   4       14.70        6.37     16.22 o 
   5   3   4      362.61      388.20     34.18 o 
   6   3   4     1303.32     1287.86     54.55 o 
   7   3   4      121.10      117.14     36.15 o 
   8   3   4      106.16       79.79     38.80 o 
   9   3   4        3.44      -14.35     59.57 o 
  10   3   4       57.00        9.97     61.90 o 
   0   4   4      277.24      238.02     34.01 o 
   1   4   4     7738.61     7579.64     97.22 o 
   2   4   4      107.54      116.12     18.99 o 
   3   4   4     9146.85    10327.63    141.43 o 
   4   4   4      169.81      181.73     26.23 o 
   5   4   4     2760.04     3177.20     79.12 o 
   6   4   4     1797.44     1783.34     65.10 o 
   7   4   4      231.76      188.80     41.07 o 
   8   4   4        6.44       -7.03     37.11 o 
   9   4   4       51.25        0.06     59.22 o 
  10   4   4       44.69      124.83     94.74 o 
   1   5   4     2400.73     2359.64     56.46 o 
   2   5   4       11.65        2.06     15.41 o 
   3   5   4     3049.16     2936.52     70.51 o 
   4   5   4      215.03      163.48     27.51 o 
   5   5   4      378.40      409.48     39.66 o 
   6   5   4        8.37       24.56     31.63 o 
   7   5   4      560.65      608.96     63.04 o 
   8   5   4        6.97       -7.49     40.61 o 
   9   5   4       38.64        8.37     63.48 o 
  10   5   4      218.02      154.50     84.51 o 
   0   6   4     3227.48     3145.73    110.20 o 
   1   6   4      186.44      182.87     29.05 o 
   2   6   4     2543.01     2527.50     65.82 o 
   3   6   4      686.73      686.34     43.14 o 
   4   6   4        6.51       21.57     23.24 o 
   5   6   4      134.99      103.61     30.10 o 
   6   6   4      472.54      401.46     53.83 o 
   7   6   4        7.59       15.18     38.77 o 
   8   6   4      283.70      266.72     64.02 o 
   9   6   4      137.77      177.12     81.39 o 
   1   7   4       27.65       10.65     22.16 o 
   2   7   4        2.26       -4.86     19.48 o 
   3   7   4      325.22      253.20     35.27 o 
   4   7   4      230.61      174.14     34.44 o 
   5   7   4      171.75      145.72     42.22 o 
   6   7   4       10.35       -7.59     37.74 o 
   7   7   4        5.12       -8.61     40.45 o 
   8   7   4      251.40      334.44     89.67 o 
   9   7   4      344.22      451.17    103.17 o 
   0   8   4      377.39      312.13     56.48 o 
   1   8   4      106.62       88.33     29.13 o 
   2   8   4      120.01       91.39     29.32 o 
   3   8   4        0.01       23.22     27.13 o 
   4   8   4       19.21        1.21     29.07 o 
   5   8   4       51.72       71.94     40.46 o 
   6   8   4      414.07      340.34     57.24 o 
   7   8   4       13.44       41.41     55.83 o 
   8   8   4      317.62      427.13    100.47 o 
   9   8   4       51.25       -2.30     86.51 o 
   1   9   4       12.02        8.45     28.33 o 
   2   9   4      944.82     1057.74     67.29 o 
   3   9   4       39.69       29.71     30.55 o 
   4   9   4       70.30       64.29     35.93 o 
   5   9   4      351.32      299.21     56.08 o 
   6   9   4      170.16      160.46     53.79 o 
   7   9   4      414.11      496.78     83.88 o 
   8   9   4        5.48       21.42     77.78 o 
   0  10   4      657.54      603.55     83.92 o 
   1  10   4       63.60      130.58     39.97 o 
   2  10   4      105.17       73.21     40.56 o 
   3  10   4      354.10      505.51     57.44 o 
   4  10   4       59.09       42.61     41.71 o 
   5  10   4        1.37      -34.26     42.69 o 
   6  10   4      291.05      244.36     73.02 o 
   7  10   4        7.30      -11.41     67.59 o 
   1  11   4       34.53       47.45     42.66 o 
   2  11   4       14.67       29.07     44.14 o 
   3  11   4      461.95      367.92     60.65 o 
   4  11   4      703.56      692.72     78.61 o 
   5  11   4      227.02      176.30     58.58 o 
   6  11   4       27.88       51.13     64.39 o 
   7  11   4        4.80       15.98     85.61 o 
   0  12   4      222.30      200.65     73.15 o 
   1  12   4       79.47       69.38     48.06 o 
   2  12   4       27.77       30.11     46.51 o 
   3  12   4        0.95       11.79     47.10 o 
   4  12   4       64.66       69.31     55.63 o 
   5  12   4      170.70      131.74     71.98 o 
   6  12   4      100.81       98.60     78.62 o 
   1  13   4       49.50       72.01     54.50 o 
   2  13   4      111.66       97.00     56.86 o 
   3  13   4      133.48      117.98     59.01 o 
   4  13   4        3.31        6.68     57.32 o 
   0  14   4      505.04      646.36    138.84 o 
   1  14   4      425.49      723.11    101.43 o 
   2  14   4        4.74       16.04     58.71 o 
   1   1   5     5033.28     4727.00     43.60 o 
   2   1   5      170.04      162.40     15.05 o 
   3   1   5     1263.29     1153.06     39.31 o 
   4   1   5     2094.51     1955.73     57.60 o 
   5   1   5      218.50      192.42     25.36 o 
   6   1   5        9.94       20.45     21.34 o 
   7   1   5       78.98       73.92     26.11 o 
   8   1   5        2.40       -1.72     30.62 o 
   9   1   5      950.49      968.27     77.12 o 
  10   1   5       13.00        7.75     60.54 o 
   0   2   5      737.92      689.78     37.77 o 
   1   2   5     1699.98     1635.66     43.98 o 
   2   2   5      541.33      502.08     25.23 o 
   3   2   5      601.14      539.72     25.91 o 
   4   2   5     4838.96     5292.87     78.38 o 
   5   2   5      450.05      440.06     34.16 o 
   6   2   5      189.58      197.64     29.04 o 
   7   2   5       57.06       57.96     33.05 o 
   8   2   5      107.39       88.11     39.20 o 
   9   2   5       22.30       18.98     39.55 o 
  10   2   5        8.88       -0.27     57.95 o 
   1   3   5     1784.13     1677.03     42.62 o 
   2   3   5       34.70       13.52     11.19 o 
   3   3   5      163.31      132.61     19.02 o 
   4   3   5      106.68       66.37     19.46 o 
   5   3   5      151.39      122.79     25.15 o 
   6   3   5       33.33       24.14     22.49 o 
   7   3   5      792.43      905.49     65.45 o 
   8   3   5       20.81       27.42     35.27 o 
   9   3   5      116.46      111.05     53.44 o 
  10   3   5       47.83       47.52     64.16 o 
   0   4   5      392.77      443.71     42.99 o 
   1   4   5      503.89      514.41     33.05 o 
   2   4   5     1352.27     1221.17     38.00 o 
   3   4   5      795.49      779.48     36.89 o 
   4   4   5       59.50       56.45     20.18 o 
   5   4   5     1219.87     1259.40     50.53 o 
   6   4   5      480.44      522.90     51.91 o 
   7   4   5      128.55      116.21     38.57 o 
   8   4   5      291.84      306.56     52.41 o 
   9   4   5        5.42      -19.80     58.88 o 
  10   4   5       23.00       15.85     81.88 o 
   1   5   5      844.62      872.79     42.32 o 
   2   5   5       20.80        6.12     15.81 o 
   3   5   5      123.64       98.21     22.74 o 
   4   5   5      317.38      270.05     31.21 o 
   5   5   5      644.37      688.70     47.83 o 
   6   5   5      626.71      544.74     54.45 o 
   7   5   5      247.97      274.98     50.39 o 
   8   5   5      271.94      243.45     54.45 o 
   9   5   5        0.02       16.78     65.37 o 
  10   5   5       93.93      118.73    101.43 o 
   0   6   5     1129.79     1165.00     71.59 o 
   1   6   5      693.53      673.40     44.90 o 
   2   6   5      658.36      714.01     41.89 o 
   3   6   5      464.86      463.10     38.75 o 
   4   6   5     1030.93     1053.86     53.10 o 
   5   6   5       55.58       47.99     33.92 o 
   6   6   5      131.33      102.37     39.10 o 
   7   6   5      131.74      104.28     43.08 o 
   8   6   5      123.69       90.57     63.83 o 
   9   6   5       72.65       10.54     67.80 o 
   1   7   5      552.69      562.56     44.74 o 
   2   7   5      102.79       75.02     23.48 o 
   3   7   5       37.39       27.23     25.02 o 
   4   7   5        8.62        2.29     25.80 o 
   5   7   5      413.94      486.57     56.07 o 
   6   7   5      200.64      166.30     47.88 o 
   7   7   5      223.73      248.44     52.14 o 
   8   7   5      138.62      123.85     74.26 o 
   9   7   5       73.78      115.59     85.62 o 
   0   8   5      990.32      951.00     84.28 o 
   1   8   5       96.11       85.95     28.68 o 
   2   8   5       40.35       42.48     27.16 o 
   3   8   5        9.89       12.31     27.27 o 
   4   8   5        2.19        3.83     28.44 o 
   5   8   5      128.35      109.34     42.99 o 
   6   8   5       96.76      124.67     47.48 o 
   7   8   5      783.35      759.01     92.76 o 
   8   8   5       19.81       42.98     73.60 o 
   9   8   5        7.43       33.59     89.85 o 
   1   9   5       73.49       50.54     30.21 o 
   2   9   5      188.83      198.81     44.78 o 
   3   9   5        0.04       -2.68     30.41 o 
   4   9   5        9.72      -29.72     35.67 o 
   5   9   5       16.37       48.85     42.37 o 
   6   9   5        0.24        4.63     45.03 o 
   7   9   5       41.53       53.34     58.40 o 
   8   9   5       23.90      -19.17     73.14 o 
   0  10   5      344.68      336.26     68.37 o 
   1  10   5      366.34      305.46     47.72 o 
   2  10   5      108.15       45.74     37.18 o 
   3  10   5      643.61      727.26     72.44 o 
   4  10   5      268.08      200.94     52.00 o 
   5  10   5       60.66       54.41     46.60 o 
   6  10   5      103.92       92.20     52.63 o 
   7  10   5       60.00      -26.68     77.60 o 
   1  11   5       23.21       -9.04     35.14 o 
   2  11   5      130.16      138.98     49.14 o 
   3  11   5      251.50      255.23     57.92 o 
   4  11   5      658.75      755.96     81.18 o 
   5  11   5       34.89       -8.15     48.34 o 
   6  11   5      208.19      232.99     76.25 o 
   7  11   5      245.20      455.04    119.15 o 
   0  12   5      108.98      132.81     66.49 o 
   1  12   5      126.47       66.65     48.76 o 
   2  12   5      204.40      180.74     55.65 o 
   3  12   5       74.15       37.38     51.55 o 
   4  12   5        6.15       -6.51     49.86 o 
   5  12   5       78.59      140.18     70.95 o 
   6  12   5        2.13        7.08     72.79 o 
   1  13   5      184.15      150.89     58.20 o 
   2  13   5       14.47       29.33     53.45 o 
   3  13   5       19.49       48.91     55.19 o 
   4  13   5       13.93      -22.20     57.45 o 
   0  14   5        1.19       13.06     89.71 o 
   1  14   5       80.34       34.05     57.66 o 
   2  14   5       87.65       60.60     60.90 o 
   0   0   6     2750.91     2694.84     91.99 o 
   1   0   6     3720.72     3426.70    100.48 o 
   2   0   6    11893.48    13367.01    164.70 o 
   3   0   6     1257.17     1291.23     52.52 o 
   4   0   6      911.19      915.41     53.70 o 
   5   0   6      369.72      464.73     50.04 o 
   6   0   6        0.77       -0.38     28.23 o 
   7   0   6      482.27      427.93     59.94 o 
   8   0   6      427.43      443.46     67.77 o 
   9   0   6      325.94      282.16     81.73 o 
  10   0   6       16.88      -24.41     73.83 o 
   1   1   6      565.57      514.93     15.91 o 
   2   1   6     1726.35     1680.74     33.16 o 
   3   1   6       97.99       83.57     17.65 o 
   4   1   6     1163.53     1114.75     45.82 o 
   5   1   6       55.31       50.55     22.44 o 
   6   1   6      229.18      199.68     28.48 o 
   7   1   6      139.37      116.37     28.22 o 
   8   1   6      430.13      465.06     51.48 o 
   9   1   6        6.31      -14.83     38.60 o 
  10   1   6        3.20       46.17     53.49 o 
   0   2   6     2178.83     1979.39     71.78 o 
   1   2   6     5361.48     5285.41     64.04 o 
   2   2   6       80.25       91.42     15.68 o 
   3   2   6      698.66      664.71     34.12 o 
   4   2   6       20.36       39.03     16.20 o 
   5   2   6      185.04      167.30     24.10 o 
   6   2   6     1127.41     1093.62     49.81 o 
   7   2   6      299.27      179.26     37.00 o 
   8   2   6      543.33      539.18     59.54 o 
   9   2   6        3.95       10.20     44.43 o 
  10   2   6       73.34       82.56     62.34 o 
   1   3   6        5.20        1.67     12.71 o 
   2   3   6      338.48      265.59     23.56 o 
   3   3   6      263.86      233.66     20.80 o 
   4   3   6      556.12      532.66     30.79 o 
   5   3   6      248.06      237.45     28.24 o 
   6   3   6       73.82       57.50     29.44 o 
   7   3   6      426.00      440.06     49.23 o 
   8   3   6       63.83       37.50     37.62 o 
   9   3   6        9.51       16.27     48.40 o 
  10   3   6       22.28       28.80     61.44 o 
   0   4   6      533.96      507.76     47.97 o 
   1   4   6     2333.36     2382.72     57.58 o 
   2   4   6      155.58      160.44     23.70 o 
   3   4   6     1217.97     1223.15     42.58 o 
   4   4   6     1246.41     1216.58     44.12 o 
   5   4   6      799.23      846.37     44.44 o 
   6   4   6      175.04      144.93     35.91 o 
   7   4   6      132.91      128.30     40.21 o 
   8   4   6     1666.63     1810.38    106.43 o 
   9   4   6       95.84       56.71     56.47 o 
  10   4   6       20.35       35.64     66.16 o 
   1   5   6      277.10      226.12     28.00 o 
   2   5   6      160.04      137.46     25.58 o 
   3   5   6     1205.51     1298.15     48.93 o 
   4   5   6       93.06       72.86     23.17 o 
   5   5   6      466.21      436.84     38.24 o 
   6   5   6      690.88      791.21     62.71 o 
   7   5   6      102.93      100.42     40.46 o 
   8   5   6      178.46      153.18     56.49 o 
   9   5   6      377.99      377.87     85.78 o 
  10   5   6      110.62      120.21    108.76 o 
   0   6   6      195.08      186.61     40.37 o 
   1   6   6        5.71       -3.55     19.17 o 
   2   6   6       76.80       63.18     23.16 o 
   3   6   6        8.32       20.02     21.14 o 
   4   6   6       64.20       55.68     24.62 o 
   5   6   6      376.96      404.07     50.52 o 
   6   6   6      240.48      208.06     45.72 o 
   7   6   6       39.96       21.10     40.22 o 
   8   6   6        0.01      -15.15     50.58 o 
   9   6   6      145.50      209.25     87.91 o 
   1   7   6        0.67       -1.34     21.69 o 
   2   7   6        4.55       -8.81     21.84 o 
   3   7   6      382.11      337.24     38.15 o 
   4   7   6      519.16      454.46     44.25 o 
   5   7   6      309.64      362.12     51.92 o 
   6   7   6       75.66       44.87     40.01 o 
   7   7   6      197.64      217.64     53.02 o 
   8   7   6        0.41       15.12     64.10 o 
   9   7   6       14.44       17.77     79.62 o 
   0   8   6     1494.43     1465.41     91.74 o 
   1   8   6      132.21      112.56     31.43 o 
   2   8   6      533.54      477.29     47.76 o 
   3   8   6      345.50      343.09     49.69 o 
   4   8   6       41.40       40.13     35.47 o 
   5   8   6      364.53      323.00     53.86 o 
   6   8   6       22.74       18.41     40.63 o 
   7   8   6       61.71       50.83     54.60 o 
   8   8   6       50.57       49.88     76.70 o 
   1   9   6      669.99      725.85     59.04 o 
   2   9   6      162.49       98.34     33.90 o 
   3   9   6       14.58       25.28     35.66 o 
   4   9   6      264.44      185.07     47.48 o 
   5   9   6      608.69      734.73     74.06 o 
   6   9   6        0.93        9.65     46.40 o 
   7   9   6       91.90      136.96     78.75 o 
   8   9   6      381.69      424.84     98.74 o 
   0  10   6      512.10      403.82     75.31 o 
   1  10   6      217.12      222.60     44.13 o 
   2  10   6       79.98       58.13     42.19 o 
   3  10   6       24.39       13.88     38.73 o 
   4  10   6       25.52        5.52     42.14 o 
   5  10   6        9.15       29.55     44.93 o 
   6  10   6      112.48       51.30     52.18 o 
   7  10   6        3.95      -21.56     77.09 o 
   1  11   6        7.84       31.65     37.89 o 
   2  11   6      371.86      350.16     58.34 o 
   3  11   6      458.47      349.43     61.35 o 
   4  11   6        6.98       11.07     45.87 o 
   5  11   6      104.21       58.98     50.95 o 
   6  11   6        5.17       26.08     68.01 o 
   7  11   6        2.54       29.67     84.14 o 
   0  12   6     1037.74     1268.37    135.27 o 
   1  12   6      144.25      185.11     50.90 o 
   2  12   6      258.84      266.71     61.20 o 
   3  12   6       53.35       57.74     51.94 o 
   4  12   6      165.24      147.81     56.29 o 
   5  12   6      259.03      350.06     71.74 o 
   6  12   6      298.43      511.17    168.93 o 
   1  13   6       30.12       -9.37     45.89 o 
   2  13   6      108.08       80.70     55.87 o 
   3  13   6       64.95       51.43     57.37 o 
   4  13   6       11.06        8.96     56.13 o 
   0  14   6        9.11      -11.14     87.16 o 
   1  14   6      489.20      705.44     92.25 o 
   2  14   6       88.89      133.79     65.57 o 
   1   1   7       44.70       38.64      9.49 o 
   2   1   7      208.16      171.11     19.33 o 
   3   1   7      809.43      844.23     34.16 o 
   4   1   7     4202.29     4495.56     85.45 o 
   5   1   7      717.38      747.87     45.99 o 
   6   1   7      302.38      282.28     30.42 o 
   7   1   7        7.34       13.50     26.69 o 
   8   1   7      119.19       85.83     33.79 o 
   9   1   7       76.36       67.71     45.96 o 
  10   1   7      228.43      217.70     63.36 o 
   0   2   7     1125.27     1123.74     48.28 o 
   1   2   7        5.89        4.13     11.34 o 
   2   2   7     4766.61     4547.40     91.91 o 
   3   2   7     1514.37     1536.26     46.53 o 
   4   2   7        0.02        4.37     13.76 o 
   5   2   7     1150.76     1195.07     43.94 o 
   6   2   7      202.12      213.33     31.27 o 
   7   2   7        4.24       -4.38     28.67 o 
   8   2   7      141.52      122.37     42.96 o 
   9   2   7       33.56       20.97     45.31 o 
  10   2   7      455.43      546.08     81.02 o 
   1   3   7       52.84       47.90     15.50 o 
   2   3   7       10.94        3.64     14.60 o 
   3   3   7      275.15      260.20     28.82 o 
   4   3   7      787.44      803.41     46.29 o 
   5   3   7      573.04      588.29     35.55 o 
   6   3   7     2013.35     1827.04     74.31 o 
   7   3   7        1.13      -15.21     31.47 o 
   8   3   7      537.55      509.78     67.34 o 
   9   3   7      251.97      207.24     68.26 o 
  10   3   7        0.04      -11.94     57.78 o 
   0   4   7     1341.83     1203.58     99.74 o 
   1   4   7       35.30       20.83     17.30 o 
   2   4   7       40.63       20.00     18.07 o 
   3   4   7      502.38      503.49     39.43 o 
   4   4   7       26.93       24.35     16.91 o 
   5   4   7       51.84       25.41     19.92 o 
   6   4   7      131.25      120.06     33.89 o 
   7   4   7       34.15       11.00     33.65 o 
   8   4   7      126.83      197.53     55.61 o 
   9   4   7       75.85       69.04     62.57 o 
  10   4   7       11.85      -34.64     79.86 o 
   1   5   7      419.93      379.61     32.49 o 
   2   5   7        0.95        5.51     18.89 o 
   3   5   7      688.97      665.94     47.96 o 
   4   5   7       86.38       85.91     23.44 o 
   5   5   7      358.17      338.53     44.25 o 
   6   5   7     2995.71     3368.10    108.02 o 
   7   5   7      519.11      579.89     62.92 o 
   8   5   7       61.68       47.46     50.79 o 
   9   5   7       16.59       73.02     70.17 o 
  10   5   7       88.84       10.33     87.55 o 
   0   6   7     3451.00     3485.21    120.51 o 
   1   6   7       54.29       48.64     22.08 o 
   2   6   7      104.95       95.23     24.93 o 
   3   6   7       57.08       37.92     25.49 o 
   4   6   7     2126.67     2169.79     67.39 o 
   5   6   7      209.82      247.75     42.55 o 
   6   6   7      226.87      190.66     45.01 o 
   7   6   7      231.28      252.99     51.91 o 
   8   6   7        9.10      -30.37     53.63 o 
   9   6   7       44.73       11.41     79.23 o 
   1   7   7       70.71       18.24     24.19 o 
   2   7   7       50.36       29.84     25.06 o 
   3   7   7      357.00      310.36     43.50 o 
   4   7   7      648.92      634.76     49.72 o 
   5   7   7      162.30      161.72     42.57 o 
   6   7   7       73.53       73.75     40.47 o 
   7   7   7      182.82      232.76     63.26 o 
   8   7   7       28.59       50.05     70.60 o 
   9   7   7       86.74       88.23     84.77 o 
   0   8   7       38.07       26.05     38.36 o 
   1   8   7      303.44      282.26     38.65 o 
   2   8   7      113.91      115.48     32.70 o 
   3   8   7       79.99       50.37     34.90 o 
   4   8   7      152.76       87.67     39.49 o 
   5   8   7      894.81      937.89     77.14 o 
   6   8   7        0.01        1.39     42.13 o 
   7   8   7       52.13       50.19     55.60 o 
   8   8   7       60.36       31.25     73.26 o 
   1   9   7       23.83       20.00     29.39 o 
   2   9   7        0.05      -12.23     27.40 o 
   3   9   7        0.29      -16.10     34.07 o 
   4   9   7       11.82      -22.06     36.46 o 
   5   9   7      217.10      143.51     49.37 o 
   6   9   7        0.41        3.57     44.02 o 
   7   9   7        0.03      -30.56     67.95 o 
   8   9   7       34.28      112.62     80.45 o 
   0  10   7      206.88      167.76     58.56 o 
   1  10   7        5.80       -2.48     30.40 o 
   2  10   7        3.90       21.68     34.06 o 
   3  10   7      240.14      187.37     49.65 o 
   4  10   7        2.59        8.94     41.86 o 
   5  10   7        4.61       21.04     45.29 o 
   6  10   7        4.95       43.89     50.43 o 
   7  10   7       22.17      -14.05     78.23 o 
   1  11   7      166.82      199.59     46.07 o 
   2  11   7      331.82      259.13     54.95 o 
   3  11   7      173.70      229.76     56.53 o 
   4  11   7       33.19      -12.63     46.78 o 
   5  11   7       67.12       59.03     50.97 o 
   6  11   7      492.11      536.96    111.67 o 
   0  12   7       73.07       88.33     61.58 o 
   1  12   7      526.02      511.46     64.90 o 
   2  12   7        1.03      -22.02     45.27 o 
   3  12   7        0.01      -46.38     46.38 o 
   4  12   7        0.77       15.73     52.48 o 
   5  12   7        1.54      -44.59     53.81 o 
   1  13   7       13.08       14.33     53.17 o 
   2  13   7      427.22      418.15     73.56 o 
   3  13   7       19.85      -11.04     56.40 o 
   4  13   7        9.05       -5.25     57.46 o 
   0  14   7       32.01       14.38     68.63 o 
   1  14   7       33.74       43.00     59.02 o 
   2  14   7      231.53      236.72     71.65 o 
   0   0   8     2392.69     2389.60     79.95 o 
   1   0   8     6641.34     6926.43     77.76 o 
   2   0   8     1912.55     1891.80     38.35 o 
   3   0   8      203.75      225.77     28.52 o 
   4   0   8      237.68      212.06     34.26 o 
   5   0   8      817.92      799.77     60.81 o 
   6   0   8       37.69       30.12     37.77 o 
   7   0   8      377.79      301.66     56.65 o 
   8   0   8       70.36       56.46     48.46 o 
   9   0   8       41.50       98.61     68.46 o 
  10   0   8       71.01       50.54     75.59 o 
   1   1   8      821.72      751.18     23.41 o 
   2   1   8      487.28      396.24     18.39 o 
   3   1   8      625.45      697.56     30.73 o 
   4   1   8     1098.77     1121.32     43.54 o 
   5   1   8      139.53      115.63     24.02 o 
   6   1   8     1450.83     1377.16     50.02 o 
   7   1   8      371.32      365.96     42.46 o 
   8   1   8      447.19      455.47     62.02 o 
   9   1   8       18.89       18.38     43.47 o 
  10   1   8       14.11       -9.84     52.92 o 
   0   2   8     1394.89     1278.08     49.62 o 
   1   2   8      167.25      137.26     14.69 o 
   2   2   8      183.97      191.65     18.63 o 
   3   2   8     2908.60     2879.47     60.40 o 
   4   2   8      296.80      256.31     28.46 o 
   5   2   8     1097.95     1175.95     42.12 o 
   6   2   8      105.01       77.27     28.02 o 
   7   2   8      105.74      100.66     34.06 o 
   8   2   8      621.79      647.90     63.61 o 
   9   2   8      190.07      139.91     52.92 o 
  10   2   8       53.45       43.01     53.73 o 
   1   3   8      778.57      747.53     33.15 o 
   2   3   8        2.25       -6.45     13.75 o 
   3   3   8       24.61       33.89     17.41 o 
   4   3   8      232.92      195.52     29.31 o 
   5   3   8      329.48      337.79     38.22 o 
   6   3   8      185.45      165.97     34.31 o 
   7   3   8       37.26       18.03     32.71 o 
   8   3   8      332.73      288.35     58.28 o 
   9   3   8       16.85        9.10     48.98 o 
  10   3   8        1.95      -18.74     55.16 o 
   0   4   8     2971.78     2760.37     90.36 o 
   1   4   8      837.06      833.02     38.30 o 
   2   4   8       58.29       53.32     19.50 o 
   3   4   8      651.91      636.60     38.98 o 
   4   4   8     1598.20     1564.40     61.46 o 
   5   4   8      462.53      430.73     50.86 o 
   6   4   8      119.02       91.09     33.49 o 
   7   4   8      626.94      594.20     57.38 o 
   8   4   8      814.96      927.67     88.37 o 
   9   4   8      344.71      354.45     77.41 o 
  10   4   8        0.10      -26.41     64.16 o 
   1   5   8        7.27       14.96     19.05 o 
   2   5   8      464.87      460.50     36.95 o 
   3   5   8      433.50      445.41     37.68 o 
   4   5   8      139.82       97.40     29.98 o 
   5   5   8      115.66       97.25     32.60 o 
   6   5   8     2021.88     2280.07     90.47 o 
   7   5   8      204.15      195.39     54.28 o 
   8   5   8      220.25      167.44     59.45 o 
   9   5   8       47.19       80.76     89.13 o 
  10   5   8       16.17      -51.18     92.48 o 
   0   6   8      922.36      903.71     71.20 o 
   1   6   8      350.96      288.86     33.12 o 
   2   6   8       44.88       37.24     23.00 o 
   3   6   8      262.64      248.20     34.84 o 
   4   6   8      553.21      534.96     50.29 o 
   5   6   8      192.45      182.18     40.22 o 
   6   6   8        6.63       17.10     36.10 o 
   7   6   8     2639.39     3132.70    141.37 o 
   8   6   8      386.95      422.41     77.86 o 
   9   6   8        1.98       32.32     92.58 o 
   1   7   8       53.10       28.28     24.27 o 
   2   7   8      169.85      105.91     28.06 o 
   3   7   8       21.89        0.62     24.75 o 
   4   7   8      259.05      275.12     45.80 o 
   5   7   8      381.39      376.47     51.73 o 
   6   7   8      153.03       93.76     43.50 o 
   7   7   8      175.05      165.17     58.90 o 
   8   7   8       22.63       55.27     59.66 o 
   9   7   8        9.30      -32.15     87.55 o 
   0   8   8      182.87      147.23     45.72 o 
   1   8   8      213.17      170.33     33.93 o 
   2   8   8     1777.30     1700.72     72.79 o 
   3   8   8      278.85      257.42     44.76 o 
   4   8   8      956.38     1001.70     75.04 o 
   5   8   8      956.36      956.46     77.76 o 
   6   8   8      202.32      170.59     51.09 o 
   7   8   8        7.57       -4.20     56.19 o 
   8   8   8       71.53       72.73     77.13 o 
   1   9   8       79.12       86.25     33.26 o 
   2   9   8        2.39       12.95     31.48 o 
   3   9   8      192.49      245.31     48.40 o 
   4   9   8       13.29       -8.45     37.80 o 
   5   9   8        8.65        0.87     41.99 o 
   6   9   8        0.33       29.85     52.41 o 
   7   9   8        0.40      -39.26     54.83 o 
   8   9   8       75.50       20.24     82.03 o 
   0  10   8        4.27        8.18     44.25 o 
   1  10   8       49.00       59.28     35.42 o 
   2  10   8       86.74       65.71     37.82 o 
   3  10   8        7.18       12.11     38.97 o 
   4  10   8      210.10      190.31     51.12 o 
   5  10   8       60.00       13.68     45.37 o 
   6  10   8        0.33      -16.14     58.28 o 
   7  10   8       30.54       -3.79     75.22 o 
   1  11   8      709.93      758.47     70.45 o 
   2  11   8      282.15      268.14     51.24 o 
   3  11   8        3.72        7.62     42.73 o 
   4  11   8      209.32      169.78     54.62 o 
   5  11   8       88.83      118.76     54.55 o 
   6  11   8        4.11       38.87     67.54 o 
   0  12   8     1516.49     2011.74    155.59 o 
   1  12   8        1.63       47.61     44.13 o 
   2  12   8       68.07       92.24     52.59 o 
   3  12   8       24.20       -2.29     47.85 o 
   4  12   8        6.55       -2.02     52.30 o 
   5  12   8        2.97        0.44     56.72 o 
   1  13   8        0.12      -20.94     43.90 o 
   2  13   8      202.76      190.95     62.52 o 
   3  13   8        0.00      -28.72     52.32 o 
   4  13   8       25.78       32.07     58.38 o 
   0  14   8        1.85       34.17     71.75 o 
   1  14   8       79.48      110.47     64.55 o 
   2  14   8      198.75      120.44     68.12 o 
   1   1   9      148.04      125.68     12.26 o 
   2   1   9        4.49       -1.80      9.80 o 
   3   1   9     2614.10     2709.10     57.07 o 
   4   1   9     1074.51     1117.89     39.96 o 
   5   1   9      202.96      168.36     26.07 o 
   6   1   9      195.84      184.16     26.66 o 
   7   1   9       56.25       30.85     28.26 o 
   8   1   9      186.57      129.21     46.36 o 
   9   1   9        0.07       -7.99     42.90 o 
  10   1   9      207.31      241.73     66.57 o 
   0   2   9     1229.42     1072.13     48.49 o 
   1   2   9      224.55      222.42     17.38 o 
   2   2   9      347.05      333.43     21.52 o 
   3   2   9       99.99       80.65     17.22 o 
   4   2   9       86.71       60.94     20.44 o 
   5   2   9      342.91      337.94     27.26 o 
   6   2   9       91.37       69.49     29.03 o 
   7   2   9      112.21       91.24     31.67 o 
   8   2   9        5.92       28.31     42.86 o 
   9   2   9      258.67      229.37     59.84 o 
  10   2   9      570.77      588.22     84.18 o 
   1   3   9       58.49       43.40     16.64 o 
   2   3   9      792.78      761.98     33.86 o 
   3   3   9     1689.43     1762.33     49.48 o 
   4   3   9       98.48       70.21     22.61 o 
   5   3   9      747.18      778.05     49.52 o 
   6   3   9       25.38       12.75     26.19 o 
   7   3   9      131.41      102.86     42.17 o 
   8   3   9      185.99      222.50     63.67 o 
   9   3   9      343.85      279.13     61.80 o 
  10   3   9      125.64       68.64     59.30 o 
   0   4   9        7.99       17.08     23.24 o 
   1   4   9      383.64      395.92     30.95 o 
   2   4   9      471.68      464.59     34.11 o 
   3   4   9        1.03       11.20     18.60 o 
   4   4   9     1287.33     1225.09     54.82 o 
   5   4   9       79.80       53.83     26.70 o 
   6   4   9      661.58      622.80     55.40 o 
   7   4   9      224.31      281.58     56.20 o 
   8   4   9        1.04       28.35     43.60 o 
   9   4   9      536.71      471.53     88.91 o 
  10   4   9      168.62      117.77     75.10 o 
   1   5   9       86.65       65.32     22.10 o 
   2   5   9      146.89      133.07     25.94 o 
   3   5   9      107.36       89.07     25.01 o 
   4   5   9       45.39       30.91     25.69 o 
   5   5   9       16.38       17.65     28.64 o 
   6   5   9      842.70      829.38     65.77 o 
   7   5   9        8.69       16.71     43.77 o 
   8   5   9      184.57      159.23     52.15 o 
   9   5   9      508.30      483.32     91.26 o 
   0   6   9      260.39      237.01     44.32 o 
   1   6   9      115.87      123.58     26.91 o 
   2   6   9        4.01       -1.45     21.00 o 
   3   6   9      554.41      568.49     46.36 o 
   4   6   9      683.10      724.31     56.82 o 
   5   6   9      643.45      706.58     62.35 o 
   6   6   9      765.84      854.55     71.60 o 
   7   6   9      292.43      353.90     70.83 o 
   8   6   9      131.34      150.17     61.08 o 
   9   6   9       55.12       29.65     92.53 o 
   1   7   9      264.41      218.16     33.47 o 
   2   7   9      256.06      255.57     37.08 o 
   3   7   9        6.67       16.61     25.77 o 
   4   7   9      396.62      369.82     49.43 o 
   5   7   9       98.96      102.16     38.63 o 
   6   7   9      886.37     1063.65     80.86 o 
   7   7   9      720.87      795.23     90.75 o 
   8   7   9       45.74       -0.30     59.34 o 
   9   7   9        1.91      -36.05     93.76 o 
   0   8   9       59.39       73.92     41.68 o 
   1   8   9        1.24       10.17     26.36 o 
   2   8   9        9.58       29.07     27.57 o 
   3   8   9       87.55       39.50     31.06 o 
   4   8   9     1228.67     1287.78     80.21 o 
   5   8   9       37.93       88.98     42.85 o 
   6   8   9       62.16      119.44     59.09 o 
   7   8   9        2.99       27.27     55.67 o 
   8   8   9       18.28      -17.74     71.92 o 
   1   9   9       53.38       36.51     31.41 o 
   2   9   9     2154.74     2236.86     87.91 o 
   3   9   9     2395.53     2434.11    103.48 o 
   4   9   9     1010.68     1140.65     84.96 o 
   5   9   9       71.20       60.80     44.54 o 
   6   9   9        0.87       13.37     52.30 o 
   7   9   9        5.12      -14.77     56.63 o 
   8   9   9       13.08       53.91     81.93 o 
   0  10   9      183.67      117.83     56.69 o 
   1  10   9     1200.83     1267.59     80.52 o 
   2  10   9      138.37      143.98     40.90 o 
   3  10   9      924.87      950.04     81.40 o 
   4  10   9       57.48       55.11     46.54 o 
   5  10   9       49.83       55.21     46.43 o 
   6  10   9       29.62       23.62     61.97 o 
   7  10   9        4.96       26.48     73.72 o 
   1  11   9      274.93      296.00     52.77 o 
   2  11   9        0.98       -5.15     38.23 o 
   3  11   9      206.10      185.96     55.43 o 
   4  11   9       36.43       60.99     48.97 o 
   5  11   9       75.03       57.79     54.23 o 
   6  11   9      102.19       88.84     72.60 o 
   0  12   9     2422.40     2729.02    161.87 o 
   1  12   9      138.09      202.01     52.08 o 
   2  12   9       70.74       85.86     50.21 o 
   3  12   9        7.13       12.14     47.32 o 
   4  12   9       53.84       55.25     55.96 o 
   5  12   9       58.81        9.73     64.16 o 
   1  13   9      113.50      121.62     53.74 o 
   2  13   9        4.09       -4.95     53.78 o 
   3  13   9        0.62        4.89     56.65 o 
   4  13   9       22.74        9.56     59.37 o 
   0  14   9       13.34       24.57     76.02 o 
   1  14   9        2.56      -16.19     57.33 o 
   0   0  10      697.00      637.79     60.91 o 
   1   0  10     8401.55     8958.36    192.70 o 
   2   0  10      388.84      372.25     34.84 o 
   3   0  10     1560.65     1496.89     46.17 o 
   4   0  10     1297.54     1434.26     61.87 o 
   5   0  10     1097.62     1278.56    100.17 o 
   6   0  10        0.00      -14.30     30.95 o 
   7   0  10      392.44      373.76     81.16 o 
   8   0  10      326.38      392.42    103.17 o 
   9   0  10       31.37       21.84     65.10 o 
  10   0  10      295.27      265.41     95.70 o 
   1   1  10     3555.84     3347.23     48.20 o 
   2   1  10      739.14      706.39     25.24 o 
   3   1  10     3831.98     3897.82    114.70 o 
   4   1  10     1174.10     1159.77     40.03 o 
   5   1  10     1094.96     1131.99     47.57 o 
   6   1  10       13.88       34.71     23.72 o 
   7   1  10      207.96      140.36     44.38 o 
   8   1  10      161.93      155.18     47.94 o 
   9   1  10      202.88      190.91     57.28 o 
  10   1  10       73.10       67.37     57.59 o 
   0   2  10      459.74      457.56     32.22 o 
   1   2  10     3968.63     4099.95     55.76 o 
   2   2  10     1998.11     1964.61     33.39 o 
   3   2  10      285.98      242.41     28.99 o 
   4   2  10      197.34      217.17     26.54 o 
   5   2  10     2906.73     3231.02     94.30 o 
   6   2  10        9.81        0.89     25.04 o 
   7   2  10      897.98      871.17     67.43 o 
   8   2  10       41.34        8.57     38.91 o 
   9   2  10       18.95       -6.58     44.04 o 
  10   2  10      114.16      120.92     59.26 o 
   1   3  10        0.24        1.01     15.17 o 
   2   3  10       70.37       67.20     14.49 o 
   3   3  10       14.43        9.83     15.91 o 
   4   3  10       36.41       26.30     20.49 o 
   5   3  10       53.70       56.07     25.03 o 
   6   3  10      265.65      222.71     38.26 o 
   7   3  10      598.12      572.09     65.56 o 
   8   3  10      129.48      114.30     49.04 o 
   9   3  10       82.92       73.69     54.53 o 
  10   3  10      276.34      309.49     70.94 o 
   0   4  10     1258.85     1233.79     80.71 o 
   1   4  10      542.75      551.58     35.92 o 
   2   4  10     1560.57     1480.72     50.44 o 
   3   4  10     1005.28      977.50     44.04 o 
   4   4  10      284.02      208.42     31.56 o 
   5   4  10       61.55       41.77     26.81 o 
   6   4  10       39.17       47.84     31.74 o 
   7   4  10     1120.71     1157.42     89.91 o 
   8   4  10      604.62      679.45     92.10 o 
   9   4  10       23.24        1.35     59.83 o 
  10   4  10      193.04      222.07     80.96 o 
   1   5  10      937.56      937.87     46.21 o 
   2   5  10      118.44       83.21     23.18 o 
   3   5  10      155.27      118.59     26.12 o 
   4   5  10      109.54       90.23     30.55 o 
   5   5  10      104.65       68.74     28.00 o 
   6   5  10       12.73       43.98     33.49 o 
   7   5  10       84.92       57.88     47.03 o 
   8   5  10      192.46      195.33     69.88 o 
   9   5  10      212.77      184.02     62.98 o 
   0   6  10       34.48       34.96     30.45 o 
   1   6  10      422.27      447.54     39.86 o 
   2   6  10     1919.37     1899.90     66.61 o 
   3   6  10     1390.24     1321.73     58.23 o 
   4   6  10      528.05      506.75     50.30 o 
   5   6  10     2113.23     2171.22     89.57 o 
   6   6  10     1610.27     1875.79    109.93 o 
   7   6  10      139.52      118.54     55.02 o 
   8   6  10       52.15       44.61     54.90 o 
   9   6  10      448.40      602.32    133.57 o 
   1   7  10        0.32      -14.97     22.46 o 
   2   7  10       66.48       48.91     26.21 o 
   3   7  10       54.77       23.47     26.39 o 
   4   7  10      650.86      639.09     60.08 o 
   5   7  10     2567.16     2833.73    104.92 o 
   6   7  10      603.12      638.63     79.95 o 
   7   7  10      114.45      115.98     56.68 o 
   8   7  10       41.43      105.01     62.89 o 
   9   7  10       86.62       99.86    107.47 o 
   0   8  10       36.79       38.52     39.22 o 
   1   8  10      189.20      166.40     34.91 o 
   2   8  10       98.01       70.74     31.40 o 
   3   8  10      599.92      539.40     52.11 o 
   4   8  10      433.06      509.37     59.18 o 
   5   8  10     1061.51     1144.47     84.59 o 
   6   8  10       26.61       37.68     50.07 o 
   7   8  10        2.80       22.98     56.54 o 
   8   8  10        1.39      -18.75     60.39 o 
   1   9  10        1.23       -2.85     29.26 o 
   2   9  10      871.43      876.82     66.41 o 
   3   9  10      267.41      189.82     42.29 o 
   4   9  10        0.04        8.37     39.91 o 
   5   9  10        1.46      -17.97     39.43 o 
   6   9  10       65.05       51.24     56.80 o 
   7   9  10       12.85       22.62     61.76 o 
   8   9  10       16.77        5.61     80.16 o 
   0  10  10      512.92      510.34     80.50 o 
   1  10  10       82.06      139.58     40.05 o 
   2  10  10     2406.99     2479.62     98.99 o 
   3  10  10      141.07       82.24     44.00 o 
   4  10  10       11.05        5.31     43.06 o 
   5  10  10       50.13       19.25     55.02 o 
   6  10  10      186.18      234.80     73.96 o 
   7  10  10       17.49       30.60     67.16 o 
   1  11  10       34.79       18.02     37.15 o 
   2  11  10      293.92      257.49     51.37 o 
   3  11  10      340.66      305.43     61.06 o 
   4  11  10       98.54      109.59     52.65 o 
   5  11  10       95.16      104.95     65.74 o 
   6  11  10        5.66       13.74     66.75 o 
   0  12  10      301.47      309.13     79.54 o 
   1  12  10      291.43      263.19     53.35 o 
   2  12  10      130.90      130.92     50.10 o 
   3  12  10       71.35      100.71     54.68 o 
   4  12  10       41.46       14.74     53.27 o 
   5  12  10       24.24       -5.37     61.59 o 
   1  13  10      113.84      139.82     53.58 o 
   2  13  10      136.46      100.23     57.17 o 
   3  13  10        0.82      -17.78     53.12 o 
   4  13  10        0.07      -18.25     66.18 o 
   0  14  10        1.99        4.75     79.13 o 
   1  14  10        0.22       24.66     49.98 o 
   1   1  11     2771.07     2575.97     40.99 o 
   2   1  11      167.34      138.09     16.37 o 
   3   1  11     1249.63     1225.28     40.82 o 
   4   1  11     3580.04     3758.72     84.82 o 
   5   1  11      138.64      107.35     28.12 o 
   6   1  11      340.84      307.12     34.99 o 
   7   1  11      391.93      358.77     56.02 o 
   8   1  11      134.12       81.21     44.71 o 
   9   1  11       18.17       13.62     45.47 o 
  10   1  11        4.22       20.82     55.47 o 
   0   2  11       15.06       25.47     17.13 o 
   1   2  11     1650.80     1565.92     41.30 o 
   2   2  11     3036.84     3036.06     53.82 o 
   3   2  11     1647.57     1634.62     56.10 o 
   4   2  11      528.32      524.60     39.60 o 
   5   2  11      765.61      798.27     46.14 o 
   6   2  11      407.42      416.09     40.31 o 
   7   2  11      515.37      490.61     66.27 o 
   8   2  11      502.72      478.71     67.61 o 
   9   2  11       61.51       46.26     48.49 o 
  10   2  11      229.20      239.08     68.09 o 
   1   3  11     1223.66     1172.58     41.57 o 
   2   3  11       21.19       22.34     13.65 o 
   3   3  11      203.28      195.49     23.22 o 
   4   3  11        6.31        7.38     19.57 o 
   5   3  11     2657.27     2583.26     75.17 o 
   6   3  11      260.64      266.98     49.21 o 
   7   3  11       54.10       58.97     40.84 o 
   8   3  11      530.50      457.28     70.49 o 
   9   3  11      279.46      251.89     64.09 o 
  10   3  11        4.94      -29.76     55.13 o 
   1   4  11      235.35      251.87     28.18 o 
   2   4  11        6.91       -2.34     16.31 o 
   3   4  11      676.02      728.81     40.96 o 
   4   4  11       14.37       10.82     22.44 o 
   5   4  11       28.39       21.42     25.35 o 
   6   4  11      119.63      138.20     45.28 o 
   7   4  11     1041.50     1231.30     95.68 o 
   8   4  11       37.94       23.25     51.65 o 
   9   4  11       68.42       56.67     53.60 o 
  10   4  11       48.65       43.71     62.52 o 
   1   5  11      584.61      661.38     42.76 o 
   2   5  11       76.59       52.46     21.95 o 
   3   5  11        0.12       21.11     21.88 o 
   4   5  11       20.97       16.44     26.39 o 
   5   5  11       19.84       35.63     28.30 o 
   6   5  11       22.76       22.14     37.55 o 
   7   5  11       42.07       45.81     48.13 o 
   8   5  11     1862.59     1957.74    145.09 o 
   9   5  11       11.07      -15.93     65.65 o 
   0   6  11      917.79      800.77     71.39 o 
   1   6  11       25.61        6.29     20.88 o 
   2   6  11       13.13       11.72     23.37 o 
   3   6  11      284.80      208.59     32.56 o 
   4   6  11      282.22      227.43     40.10 o 
   5   6  11      317.28      360.24     49.74 o 
   6   6  11       72.44       79.42     46.69 o 
   7   6  11      372.31      349.68     67.48 o 
   8   6  11       76.99       38.71     59.73 o 
   9   6  11        5.49       21.11     74.36 o 
   1   7  11        4.32       -9.16     22.82 o 
   2   7  11        4.48       -6.92     25.12 o 
   3   7  11      705.00      654.80     52.98 o 
   4   7  11      287.19      259.90     45.39 o 
   5   7  11     1256.22     1448.16     97.00 o 
   6   7  11       19.65       11.77     43.02 o 
   7   7  11       89.09       74.92     54.71 o 
   8   7  11        1.85       -7.66     64.29 o 
   9   7  11        0.51      -40.03     87.66 o 
   0   8  11     3543.78     3380.34    138.00 o 
   1   8  11      365.13      367.65     44.81 o 
   2   8  11      248.90      181.25     37.16 o 
   3   8  11        0.28        9.32     28.44 o 
   4   8  11     2664.88     2753.46    106.57 o 
   5   8  11       63.12       60.73     42.00 o 
   6   8  11       15.54       21.06     50.27 o 
   7   8  11       20.36       -4.29     53.91 o 
   8   8  11       98.86      110.69     67.23 o 
   1   9  11      933.86      915.60     66.29 o 
   2   9  11      244.65      217.24     43.20 o 
   3   9  11      101.23      113.09     39.47 o 
   4   9  11       97.01      110.03     45.10 o 
   5   9  11      234.30      234.46     62.14 o 
   6   9  11       92.03       44.15     54.47 o 
   7   9  11        0.00        6.82     61.37 o 
   8   9  11        6.68      -18.90     84.48 o 
   0  10  11     2991.77     3079.08    149.37 o 
   1  10  11     1756.63     1656.84     84.06 o 
   2  10  11      125.01      125.33     41.12 o 
   3  10  11      202.19      191.74     46.29 o 
   4  10  11      135.43       91.46     48.31 o 
   5  10  11        1.55       -5.53     53.47 o 
   6  10  11        1.08      -16.87     59.59 o 
   7  10  11      115.71       97.35     69.72 o 
   1  11  11        0.02       -0.89     36.67 o 
   2  11  11       28.48       60.85     39.48 o 
   3  11  11       12.74      -28.48     42.83 o 
   4  11  11      244.68      262.98     62.19 o 
   5  11  11      129.62      124.86     65.17 o 
   6  11  11       91.36       83.85     69.48 o 
   0  12  11      631.09      709.38    103.49 o 
   1  12  11      200.80      167.19     50.12 o 
   2  12  11       45.47       59.71     46.28 o 
   3  12  11       60.91       97.38     54.27 o 
   4  12  11       81.79       75.52     65.02 o 
   5  12  11        2.80      -17.43     68.14 o 
   1  13  11        0.04       -8.43     45.77 o 
   2  13  11       67.01       23.04     57.36 o 
   3  13  11       51.93       68.60     57.15 o 
   0   0  12     7508.85     7486.91    146.54 o 
   1   0  12      305.49      279.76     28.02 o 
   2   0  12     1664.83     1721.52     43.30 o 
   3   0  12     4687.27     5113.14    132.05 o 
   4   0  12     1934.22     1845.19     63.01 o 
   5   0  12     4487.44     4886.61    117.95 o 
   6   0  12      721.10      631.14     88.71 o 
   7   0  12      116.60       66.38     55.44 o 
   8   0  12       73.77      109.96     66.61 o 
   9   0  12      783.33      939.85    129.25 o 
  10   0  12     1946.96     2025.55    172.09 o 
   1   1  12     3032.14     3125.06     48.12 o 
   2   1  12     3270.44     3685.49     86.77 o 
   3   1  12     1309.21     1274.59     34.40 o 
   4   1  12       89.16       75.29     22.87 o 
   5   1  12      378.59      384.26     32.24 o 
   6   1  12      391.20      385.51     54.55 o 
   7   1  12      908.91      976.47     83.72 o 
   8   1  12       22.13      -25.21     37.68 o 
   9   1  12       35.66       19.83     48.44 o 
  10   1  12      650.82      752.75     95.38 o 
   0   2  12      545.70      600.32     37.51 o 
   1   2  12     2201.45     2221.81     42.25 o 
   2   2  12     4923.94     5333.51    111.35 o 
   3   2  12     4369.74     4553.37     82.47 o 
   4   2  12      746.69      683.31     46.64 o 
   5   2  12        5.00        4.28     18.14 o 
   6   2  12      120.29       91.75     36.62 o 
   7   2  12      565.40      588.55     68.77 o 
   8   2  12      165.60      125.40     49.61 o 
   9   2  12        5.65       11.28     46.71 o 
  10   2  12     1428.24     1516.55    124.73 o 
   1   3  12     3193.55     3263.40     58.39 o 
   2   3  12     4838.59     5413.96     76.27 o 
   3   3  12      397.02      395.92     28.42 o 
   4   3  12      123.40      114.54     25.17 o 
   5   3  12      219.06      172.38     39.51 o 
   6   3  12       37.47       17.96     32.97 o 
   7   3  12        0.13       -2.40     38.97 o 
   8   3  12      120.72       72.92     48.63 o 
   9   3  12        2.89       -7.54     51.67 o 
  10   3  12      176.46      143.95     62.81 o 
   0   4  12      292.82      457.22     51.04 o 
   1   4  12      590.39      687.04     40.84 o 
   2   4  12      167.75      115.88     22.79 o 
   3   4  12       23.55       20.15     19.26 o 
   4   4  12      137.72       78.23     26.08 o 
   5   4  12       12.00        8.44     25.59 o 
   6   4  12      875.09      823.01     74.50 o 
   7   4  12        8.14       23.79     46.54 o 
   8   4  12       41.95       25.21     52.43 o 
   9   4  12       21.91       15.52     52.52 o 
   1   5  12      284.99      335.58     34.61 o 
   2   5  12      824.02      802.43     45.95 o 
   3   5  12     1684.07     1648.33     60.92 o 
   4   5  12       40.94       25.18     21.61 o 
   5   5  12      178.35      157.03     35.52 o 
   6   5  12       49.42       47.97     40.82 o 
   7   5  12      313.19      272.00     60.96 o 
   8   5  12      473.20      517.15     91.90 o 
   9   5  12       53.64       34.03     62.67 o 
   0   6  12       44.53       25.32     31.08 o 
   1   6  12      494.82      487.25     40.69 o 
   2   6  12      143.50      125.86     29.03 o 
   3   6  12      273.02      222.77     39.50 o 
   4   6  12       92.65       73.07     32.52 o 
   5   6  12        0.51        9.77     37.68 o 
   6   6  12       89.37       27.61     42.97 o 
   7   6  12      227.16      211.04     61.04 o 
   8   6  12        0.41       41.28     63.29 o 
   9   6  12      171.62      220.94     84.83 o 
   1   7  12       25.50       51.34     26.58 o 
   2   7  12       28.49       20.31     25.74 o 
   3   7  12     1308.22     1302.63     70.06 o 
   4   7  12        8.67       22.42     34.60 o 
   5   7  12        4.46       12.48     42.20 o 
   6   7  12        2.85        3.58     46.76 o 
   7   7  12      112.72      120.99     60.00 o 
   8   7  12       49.47       22.98     69.05 o 
   0   8  12      303.46      273.96     59.04 o 
   1   8  12       14.06       18.48     27.81 o 
   2   8  12       16.26       13.02     29.43 o 
   3   8  12      835.16      876.70     63.46 o 
   4   8  12       41.74       39.11     37.86 o 
   5   8  12      183.60      108.90     52.05 o 
   6   8  12       13.38       23.18     49.18 o 
   7   8  12       22.93       -2.97     55.40 o 
   8   8  12       36.12       60.06     71.88 o 
   1   9  12        0.06        6.25     30.98 o 
   2   9  12      215.50      198.38     42.56 o 
   3   9  12       17.67       24.57     32.48 o 
   4   9  12      156.81       86.30     42.77 o 
   5   9  12       46.98        7.08     49.72 o 
   6   9  12       53.92       66.00     57.83 o 
   7   9  12        0.74        1.75     63.06 o 
   0  10  12      849.64      989.82    103.47 o 
   1  10  12      250.20      191.90     43.37 o 
   2  10  12      320.41      198.25     45.30 o 
   3  10  12      459.46      457.19     58.44 o 
   4  10  12       13.47       26.08     43.55 o 
   5  10  12      164.10      183.14     63.93 o 
   6  10  12      140.94       98.56     68.86 o 
   7  10  12       38.32       64.21     67.96 o 
   1  11  12       88.95       81.24     42.77 o 
   2  11  12      237.02      217.28     50.89 o 
   3  11  12      192.34      186.10     54.19 o 
   4  11  12       20.26       30.02     58.71 o 
   5  11  12       64.49       55.91     64.60 o 
   6  11  12        9.88       10.34     67.01 o 
   0  12  12       39.74      103.21     67.59 o 
   1  12  12       17.56       18.47     42.31 o 
   2  12  12      392.04      330.17     60.28 o 
   3  12  12       22.03       37.45     51.68 o 
   4  12  12       10.93        9.15     60.53 o 
   5  12  12       11.78       18.38     67.78 o 
   1  13  12       28.54       20.04     45.64 o 
   2  13  12        0.14       12.06     46.00 o 
   3  13  12      497.44      521.84     81.34 o 
   1   1  13      138.19      147.76     16.40 o 
   2   1  13     4013.50     4316.02     63.42 o 
   3   1  13     2231.75     2338.05     46.50 o 
   4   1  13     1921.56     1958.72     62.49 o 
   5   1  13      612.43      640.18     52.83 o 
   6   1  13        0.05        5.33     30.85 o 
   7   1  13       54.97       27.50     37.21 o 
   8   1  13      290.18      221.94     56.17 o 
   9   1  13       19.73      -11.00     47.35 o 
  10   1  13      181.85      135.53     64.50 o 
   0   2  13    16554.92    18045.29    326.66 o 
   1   2  13       65.08       91.39     15.61 o 
   2   2  13     1086.36     1093.39     35.41 o 
   3   2  13      178.47      143.60     23.37 o 
   4   2  13        0.03        2.34     20.49 o 
   5   2  13      897.13      907.76     56.56 o 
   6   2  13      324.80      318.50     51.00 o 
   7   2  13      540.01      514.63     67.29 o 
   8   2  13      158.47      141.62     51.80 o 
   9   2  13       23.01       36.41     51.10 o 
  10   2  13        1.25       12.61     57.52 o 
   1   3  13       48.87       37.89     15.65 o 
   2   3  13       29.24        9.54     14.46 o 
   3   3  13     1421.73     1386.41     41.39 o 
   4   3  13       86.73       88.49     27.07 o 
   5   3  13       94.98       88.27     36.13 o 
   6   3  13      130.80      118.10     40.09 o 
   7   3  13      927.88     1086.24     92.96 o 
   8   3  13     1897.34     1987.11    115.37 o 
   9   3  13      108.79      113.76     57.50 o 
  10   3  13      445.51      416.56     78.93 o 
   0   4  13      327.66      372.64     46.94 o 
   1   4  13     2807.18     2732.38     67.24 o 
   2   4  13       47.51       23.36     16.33 o 
   3   4  13     1308.27     1202.58     48.27 o 
   4   4  13      104.46       72.52     23.28 o 
   5   4  13       84.95       49.79     32.45 o 
   6   4  13       25.61       27.35     38.53 o 
   7   4  13        7.74        5.02     47.49 o 
   8   4  13        0.03      -20.94     45.25 o 
   9   4  13       24.16       49.15     54.08 o 
   1   5  13      994.45      973.68     48.69 o 
   2   5  13      762.98      706.26     44.58 o 
   3   5  13      399.85      360.88     37.57 o 
   4   5  13      121.87       77.12     27.60 o 
   5   5  13       76.66      105.80     42.48 o 
   6   5  13      535.90      577.34     68.36 o 
   7   5  13       35.24       18.79     54.96 o 
   8   5  13      332.36      414.71    105.75 o 
   9   5  13       25.03       12.97     61.47 o 
   0   6  13      273.50      232.50     46.28 o 
   1   6  13      106.70      110.89     27.08 o 
   2   6  13     1121.44     1055.43     56.49 o 
   3   6  13      205.02      185.80     32.63 o 
   4   6  13      474.89      492.75     46.97 o 
   5   6  13      121.18       80.71     43.96 o 
   6   6  13      417.88      438.53     67.78 o 
   7   6  13        2.81      -10.60     46.24 o 
   8   6  13       17.54      -14.71     60.72 o 
   9   6  13        0.67       24.26     73.96 o 
   1   7  13       49.04       25.89     25.82 o 
   2   7  13      108.08       94.81     30.73 o 
   3   7  13      988.17      918.06     60.72 o 
   4   7  13       12.08       13.60     30.30 o 
   5   7  13       80.12       78.15     47.92 o 
   6   7  13       17.52        7.28     45.94 o 
   7   7  13        3.76        4.79     53.11 o 
   8   7  13        3.36      -41.74     71.06 o 
   0   8  13     1660.81     1640.42    104.40 o 
   1   8  13      511.42      492.91     49.47 o 
   2   8  13      963.37      988.92     66.10 o 
   3   8  13     1148.09     1162.53     70.08 o 
   4   8  13      146.48      127.59     43.41 o 
   5   8  13      123.95       56.00     49.29 o 
   6   8  13      150.88       92.51     56.14 o 
   7   8  13       15.21       41.45     57.23 o 
   8   8  13        0.69       42.95     77.27 o 
   1   9  13        0.02       28.89     32.03 o 
   2   9  13      206.14      185.91     43.24 o 
   3   9  13       46.91       41.11     34.65 o 
   4   9  13       91.94       80.42     44.15 o 
   5   9  13       71.28       72.94     52.53 o 
   6   9  13      132.44      135.41     62.63 o 
   7   9  13      101.19      137.61     70.12 o 
   0  10  13       81.99      103.34     57.80 o 
   1  10  13        1.18       28.35     35.15 o 
   2  10  13     1403.43     1610.58     90.09 o 
   3  10  13      183.23      189.24     46.84 o 
   4  10  13       49.95       31.78     50.58 o 
   5  10  13        4.19        5.79     56.25 o 
   6  10  13        2.65        2.87     57.68 o 
   7  10  13       72.03       98.79     72.29 o 
   1  11  13      298.63      263.59     54.60 o 
   2  11  13      500.06      500.54     62.10 o 
   3  11  13        0.61        2.56     42.94 o 
   4  11  13       30.16       84.31     62.21 o 
   5  11  13       24.24       52.97     64.22 o 
   6  11  13        0.72       10.87     69.19 o 
   0  12  13      508.30      502.85     96.27 o 
   1  12  13       68.18       38.91     46.02 o 
   2  12  13       30.00       55.47     42.92 o 
   3  12  13      244.87      252.22     71.75 o 
   4  12  13       54.05       29.07     65.38 o 
   1  13  13        1.13        4.48     48.19 o 
   2  13  13        8.75       16.49     49.56 o 
   3  13  13      135.41      150.48     71.53 o 
   0   0  14     7317.54     7786.48    161.95 o 
   1   0  14      697.50      844.42     41.70 o 
   2   0  14     1193.62     1424.69     44.63 o 
   3   0  14     6570.77     6933.94    137.80 o 
   4   0  14      279.21      302.67     62.67 o 
   5   0  14     1163.97     1276.38    107.24 o 
   6   0  14       43.15       44.98     48.96 o 
   7   0  14      601.18      625.64    102.25 o 
   8   0  14       16.26       30.28     57.70 o 
   9   0  14     1954.37     2115.81    171.93 o 
  10   0  14      252.88      230.19     95.32 o 
   1   1  14     1208.23     1288.95     34.08 o 
   2   1  14     1410.93     1497.12     40.81 o 
   3   1  14        0.02        9.90     13.87 o 
   4   1  14      922.72      874.94     46.08 o 
   5   1  14     1956.04     1879.46     90.42 o 
   6   1  14      215.71      210.91     46.98 o 
   7   1  14       63.16       65.81     42.62 o 
   8   1  14       35.08       43.43     43.60 o 
   9   1  14       87.41       85.64     53.95 o 
  10   1  14       66.65       78.96     61.52 o 
   0   2  14      819.71      821.65     43.77 o 
   1   2  14     6880.82     8028.07    119.69 o 
   2   2  14     1352.52     1361.40     45.47 o 
   3   2  14       79.34       50.09     19.50 o 
   4   2  14     1175.33     1093.98     48.36 o 
   5   2  14       66.21       43.24     27.84 o 
   6   2  14        0.02        0.62     31.17 o 
   7   2  14      407.27      361.03     60.91 o 
   8   2  14      110.28       91.15     49.35 o 
   9   2  14      341.52      313.87     69.08 o 
  10   2  14      843.85     1176.81    115.59 o 
   1   3  14     6708.42     7399.32    102.02 o 
   2   3  14      155.16      106.49     17.94 o 
   3   3  14      104.62       87.84     24.71 o 
   4   3  14      301.44      239.87     34.59 o 
   5   3  14        8.34       26.55     31.97 o 
   6   3  14        0.95      -24.06     33.53 o 
   7   3  14      413.17      437.11     64.48 o 
   8   3  14      140.74      129.46     50.48 o 
   9   3  14      202.77      186.21     61.38 o 
   0   4  14     1003.73     1043.97     64.18 o 
   1   4  14     1195.07     1187.40     47.48 o 
   2   4  14      443.48      426.45     29.60 o 
   3   4  14      248.19      235.61     29.14 o 
   4   4  14       68.21       48.39     22.69 o 
   5   4  14      141.17      124.86     39.73 o 
   6   4  14       85.40       53.74     39.85 o 
   7   4  14      277.29      194.24     63.50 o 
   8   4  14       82.46       72.48     50.72 o 
   9   4  14      105.58      111.92     59.56 o 
   1   5  14      999.71      962.03     48.36 o 
   2   5  14       11.02       23.63     21.46 o 
   3   5  14     1440.69     1451.26     57.29 o 
   4   5  14      760.30      711.97     46.12 o 
   5   5  14     4183.01     4414.24    141.42 o 
   6   5  14       10.75       18.13     38.85 o 
   7   5  14        1.66       51.72     53.02 o 
   8   5  14      190.84      194.51     74.91 o 
   9   5  14        2.13      -43.75     54.23 o 
   0   6  14     1175.11     1106.72     78.26 o 
   1   6  14      392.15      336.22     37.88 o 
   2   6  14      396.41      274.50     35.19 o 
   3   6  14      862.30      842.04     55.07 o 
   4   6  14      290.49      351.94     41.95 o 
   5   6  14      597.38      535.48     66.71 o 
   6   6  14      101.90       97.68     48.15 o 
   7   6  14        4.62        5.67     54.52 o 
   8   6  14       67.78      113.18     72.93 o 
   9   6  14       34.01       69.34     79.69 o 
   1   7  14      637.83      641.98     51.41 o 
   2   7  14      541.47      587.43     53.47 o 
   3   7  14        0.01       40.75     30.17 o 
   4   7  14        7.86       15.35     29.85 o 
   5   7  14      284.90      307.06     62.23 o 
   6   7  14      137.33      165.56     57.44 o 
   7   7  14       20.22       12.51     66.16 o 
   8   7  14      136.03      190.14     84.58 o 
   0   8  14      500.04      577.78     78.16 o 
   1   8  14     2189.94     2091.37     81.75 o 
   2   8  14      434.72      376.83     46.77 o 
   3   8  14      192.80      165.02     39.84 o 
   4   8  14      375.13      353.30     56.98 o 
   5   8  14      189.80      138.73     56.69 o 
   6   8  14        0.45      -30.83     48.66 o 
   7   8  14      345.00      356.34     85.90 o 
   8   8  14       29.26       80.39     80.63 o 
   1   9  14      206.04      217.29     42.35 o 
   2   9  14      369.95      335.17     49.28 o 
   3   9  14      286.55      236.53     45.74 o 
   4   9  14       14.04       16.20     47.50 o 
   5   9  14      132.59       97.83     56.46 o 
   6   9  14        7.28      -18.82     52.56 o 
   7   9  14       46.49       43.92     66.34 o 
   0  10  14       21.53       38.16     52.86 o 
   1  10  14     1706.77     1813.04     89.89 o 
   2  10  14       11.08       18.28     36.35 o 
   3  10  14        7.97      -15.76     36.70 o 
   4  10  14       12.60        7.49     50.99 o 
   5  10  14      127.89      112.25     64.28 o 
   6  10  14       18.11       45.54     61.11 o 
   1  11  14      541.86      456.24     60.24 o 
   2  11  14      194.54      161.06     48.94 o 
   3  11  14       33.21       34.42     41.99 o 
   4  11  14       37.08       35.68     56.10 o 
   5  11  14      280.74      299.54     76.40 o 
   0  12  14      193.94      190.81     76.08 o 
   1  12  14        5.01       12.44     43.45 o 
   2  12  14       17.04       14.92     44.06 o 
   3  12  14       12.99      -16.63     55.27 o 
   4  12  14        9.54       19.95     63.57 o 
   1  13  14       12.86       14.09     48.92 o 
   2  13  14       71.24       35.85     51.85 o 
   1   1  15        0.92        8.80     12.75 o 
   2   1  15     1871.47     1923.61     47.01 o 
   3   1  15     5989.68     6730.06     80.80 o 
   4   1  15       39.65       27.60     19.11 o 
   5   1  15      637.45      609.60     62.16 o 
   6   1  15      283.76      248.69     50.13 o 
   7   1  15       93.97       80.17     42.14 o 
   8   1  15       51.10       17.06     44.39 o 
   9   1  15        5.95      -46.15     46.15 o 
   0   2  15      616.93      689.29     44.36 o 
   1   2  15      102.77      101.54     17.16 o 
   2   2  15       45.69       46.78     17.64 o 
   3   2  15       93.49       54.73     16.15 o 
   4   2  15       49.05       42.56     21.80 o 
   5   2  15      274.58      240.15     46.57 o 
   6   2  15       69.05       18.05     35.27 o 
   7   2  15      138.40      125.03     46.11 o 
   8   2  15      169.18      177.26     54.59 o 
   9   2  15      203.81      140.55     59.38 o 
   1   3  15     1260.77     1250.65     38.63 o 
   2   3  15       84.74       54.60     15.93 o 
   3   3  15      912.96      900.36     48.07 o 
   4   3  15        3.67        5.60     21.04 o 
   5   3  15       34.88        6.93     26.53 o 
   6   3  15      437.59      389.66     59.45 o 
   7   3  15      359.61      312.21     58.31 o 
   8   3  15       34.45       21.74     45.23 o 
   9   3  15      346.14      325.62     71.20 o 
   0   4  15      112.16       66.66     31.17 o 
   1   4  15     3931.62     4098.02     74.58 o 
   2   4  15      803.60      795.96     36.85 o 
   3   4  15       11.20        5.37     19.07 o 
   4   4  15      197.67      191.63     36.11 o 
   5   4  15       13.26       14.04     34.20 o 
   6   4  15      298.58      245.56     62.24 o 
   7   4  15      581.59      612.69     75.74 o 
   8   4  15        9.50       -2.45     48.77 o 
   9   4  15      203.59      251.38     69.80 o 
   1   5  15        6.70       -2.88     19.96 o 
   2   5  15      662.49      663.66     37.45 o 
   3   5  15      380.90      290.99     34.53 o 
   4   5  15      113.23       98.88     33.33 o 
   5   5  15      992.17     1198.87     87.39 o 
   6   5  15     1067.32     1296.06    118.84 o 
   7   5  15       13.50       29.64     52.50 o 
   8   5  15      275.97      342.60     87.20 o 
   9   5  15        9.22       10.10     56.05 o 
   0   6  15        2.00       14.55     32.33 o 
   1   6  15       49.11       31.63     25.62 o 
   2   6  15      197.42      183.98     36.57 o 
   3   6  15      873.52      825.63     54.18 o 
   4   6  15       17.73       73.86     35.71 o 
   5   6  15      390.27      439.76     64.87 o 
   6   6  15       40.23       50.90     49.21 o 
   7   6  15        2.15       -1.63     54.58 o 
   8   6  15      110.82      107.24     74.35 o 
   1   7  15        7.32        6.86     27.20 o 
   2   7  15     1330.07     1391.93     66.01 o 
   3   7  15     2973.35     2973.43     93.53 o 
   4   7  15      433.59      384.65     55.40 o 
   5   7  15      527.07      570.10     74.70 o 
   6   7  15        1.77        4.21     48.00 o 
   7   7  15        2.19       -6.84     65.98 o 
   8   7  15        8.66       -8.53     75.95 o 
   0   8  15        5.19       -0.75     39.50 o 
   1   8  15      287.78      271.00     43.02 o 
   2   8  15     1953.33     2076.26     84.02 o 
   3   8  15      293.05      340.05     47.95 o 
   4   8  15      213.42      187.12     50.97 o 
   5   8  15        0.11       36.87     50.39 o 
   6   8  15      126.75      156.60     61.99 o 
   7   8  15       10.34      -15.51     64.48 o 
   8   8  15        7.34       37.02     76.83 o 
   1   9  15     1601.30     1612.99     82.44 o 
   2   9  15       64.43       78.30     38.00 o 
   3   9  15       20.15       14.84     35.56 o 
   4   9  15       21.91        7.29     41.27 o 
   5   9  15      152.77      224.46     63.33 o 
   6   9  15        6.15        2.73     57.25 o 
   7   9  15      102.21      116.39     82.31 o 
   0  10  15     4850.13     5231.36    200.22 o 
   1  10  15       20.94       61.80     38.87 o 
   2  10  15      154.43      160.28     44.40 o 
   3  10  15        0.76      -21.64     37.16 o 
   4  10  15       27.01       25.04     53.44 o 
   5  10  15        3.00       -4.38     56.44 o 
   6  10  15       46.16       55.80     63.06 o 
   1  11  15       90.68      108.00     44.51 o 
   2  11  15      150.00      138.86     46.74 o 
   3  11  15        7.33       51.72     50.21 o 
   4  11  15       24.71       12.42     56.34 o 
   5  11  15       63.13       87.28     70.47 o 
   0  12  15      126.06      116.28     68.53 o 
   1  12  15       50.23       37.11     46.22 o 
   2  12  15       15.45       26.55     46.97 o 
   3  12  15      231.19      188.05     63.03 o 
   4  12  15      145.52      145.05     68.90 o 
   1  13  15       18.40       35.16     48.75 o 
   2  13  15        0.99       27.18     53.63 o 
   0   0  16      235.83      229.80     45.66 o 
   1   0  16     5461.38     6272.37    109.45 o 
   2   0  16     3289.23     3723.30     75.94 o 
   3   0  16      425.20      408.51     46.91 o 
   4   0  16       86.18       60.62     28.98 o 
   5   0  16      144.46      136.39     55.96 o 
   6   0  16       25.05        9.63     46.56 o 
   7   0  16       38.24       -2.85     54.09 o 
   8   0  16        0.93       -0.40     62.24 o 
   9   0  16      579.98      707.39    129.09 o 
   1   1  16      284.59      278.04     22.70 o 
   2   1  16      487.91      506.34     30.53 o 
   3   1  16       20.55       19.78     15.19 o 
   4   1  16       38.78       29.58     19.32 o 
   5   1  16       54.50       22.31     30.81 o 
   6   1  16      219.63      211.39     47.88 o 
   7   1  16        1.17      -28.47     36.52 o 
   8   1  16      130.34       82.17     48.57 o 
   9   1  16       12.16       42.69     52.97 o 
   0   2  16        0.36       22.48     20.94 o 
   1   2  16      542.07      636.29     30.35 o 
   2   2  16       24.50       34.72     16.99 o 
   3   2  16      374.02      356.45     27.23 o 
   4   2  16      390.70      388.03     35.96 o 
   5   2  16      619.16      634.22     65.44 o 
   6   2  16      398.47      324.35     55.13 o 
   7   2  16      387.49      439.15     64.77 o 
   8   2  16        2.43        4.76     43.09 o 
   9   2  16       14.28        1.01     48.94 o 
   1   3  16      533.83      552.11     31.23 o 
   2   3  16       14.51        4.42     13.82 o 
   3   3  16       51.40       48.86     21.89 o 
   4   3  16      183.05      152.01     29.35 o 
   5   3  16       42.39       22.69     33.21 o 
   6   3  16       17.06       11.45     37.68 o 
   7   3  16       36.07        3.62     39.67 o 
   8   3  16      618.64      646.02     81.97 o 
   9   3  16       14.63       25.10     52.54 o 
   0   4  16      107.01       95.60     28.63 o 
   1   4  16      627.53      683.95     37.07 o 
   2   4  16       13.48        1.82     16.83 o 
   3   4  16      439.54      426.34     33.73 o 
   4   4  16     2506.90     2459.42     86.49 o 
   5   4  16       26.68        5.57     35.06 o 
   6   4  16      458.27      508.04     67.65 o 
   7   4  16      490.10      489.30     72.04 o 
   8   4  16       60.94       49.38     50.26 o 
   9   4  16       61.01       44.26     57.70 o 
   1   5  16      289.84      226.51     32.22 o 
   2   5  16       37.71       49.22     20.76 o 
   3   5  16      120.85      100.68     25.61 o 
   4   5  16      408.79      443.42     51.05 o 
   5   5  16      805.86      883.06     77.64 o 
   6   5  16       48.31      113.70     55.69 o 
   7   5  16      132.73      131.32     62.16 o 
   8   5  16        4.65       10.33     49.75 o 
   9   5  16       79.33       80.07     60.87 o 
   0   6  16      216.49      164.05     45.61 o 
   1   6  16        6.11       10.00     24.27 o 
   2   6  16      930.32      936.41     56.26 o 
   3   6  16        5.79       35.60     28.51 o 
   4   6  16     4766.24     5193.52    139.76 o 
   5   6  16      572.29      617.34     74.30 o 
   6   6  16        2.72       11.66     53.51 o 
   7   6  16       22.44       27.72     57.86 o 
   8   6  16       30.32       54.10     69.26 o 
   1   7  16      308.93      302.41     39.92 o 
   2   7  16      283.65      235.95     39.52 o 
   3   7  16      895.05      983.34     64.13 o 
   4   7  16      609.79      648.24     65.45 o 
   5   7  16      100.76       92.53     49.24 o 
   6   7  16      254.57      274.82     66.14 o 
   7   7  16        1.36       14.81     63.92 o 
   8   7  16       37.37       79.42     79.26 o 
   0   8  16      168.81      151.30     52.34 o 
   1   8  16     1695.27     1794.54     80.40 o 
   2   8  16      575.53      475.43     50.92 o 
   3   8  16       23.11        8.79     31.79 o 
   4   8  16      187.07      157.49     48.06 o 
   5   8  16       77.86       60.56     52.13 o 
   6   8  16       62.59       94.12     59.84 o 
   7   8  16        7.07       21.55     70.03 o 
   1   9  16      126.84      155.11     41.48 o 
   2   9  16      392.88      428.93     52.91 o 
   3   9  16       80.57       66.00     44.97 o 
   4   9  16       60.41       61.38     44.60 o 
   5   9  16        0.93      -19.05     51.52 o 
   6   9  16        4.00       25.89     58.31 o 
   7   9  16       64.97       49.32     77.64 o 
   0  10  16     1457.00     1781.44    130.44 o 
   1  10  16      296.52      238.88     50.17 o 
   2  10  16      122.59       83.61     41.63 o 
   3  10  16       42.72       49.06     45.32 o 
   4  10  16        0.06        4.69     53.44 o 
   5  10  16        3.27      -26.32     54.75 o 
   6  10  16        7.46       17.13     66.19 o 
   1  11  16       13.90        3.71     40.13 o 
   2  11  16      731.19      849.63     76.21 o 
   3  11  16       70.54       39.75     48.46 o 
   4  11  16       24.58        5.43     58.61 o 
   5  11  16       17.55        3.47     66.94 o 
   0  12  16       21.47       52.46     62.73 o 
   1  12  16       80.17       86.35     51.19 o 
   2  12  16      141.63       96.59     49.86 o 
   3  12  16      118.39      115.50     59.04 o 
   4  12  16      780.37     1086.73    119.19 o 
   1  13  16        0.44      -18.19     48.51 o 
   1   1  17     1339.97     1354.58     39.37 o 
   2   1  17      206.72      159.09     21.86 o 
   3   1  17       93.28       63.43     18.22 o 
   4   1  17       31.33       30.48     25.48 o 
   5   1  17        7.30       41.35     35.63 o 
   6   1  17       43.62       48.73     37.87 o 
   7   1  17      141.89      135.39     48.17 o 
   8   1  17       52.99        3.06     45.73 o 
   9   1  17      292.81      301.39     70.01 o 
   0   2  17      675.17      684.86     47.29 o 
   1   2  17     1452.07     1464.58     41.70 o 
   2   2  17      753.21      785.37     30.59 o 
   3   2  17      691.89      637.64     35.35 o 
   4   2  17      328.09      278.96     32.48 o 
   5   2  17      159.89       89.53     38.61 o 
   6   2  17      495.22      443.98     61.86 o 
   7   2  17      146.84      125.90     48.50 o 
   8   2  17       71.34       60.12     48.40 o 
   9   2  17       24.07       53.82     53.50 o 
   1   3  17      313.71      265.37     24.79 o 
   2   3  17      396.46      412.84     30.38 o 
   3   3  17       42.74        3.99     20.28 o 
   4   3  17      136.10       97.92     28.34 o 
   5   3  17      187.96      152.41     44.28 o 
   6   3  17     1421.33     1560.76    104.05 o 
   7   3  17      305.49      284.19     58.26 o 
   8   3  17      254.35      205.27     58.49 o 
   9   3  17       24.08       49.65     57.51 o 
   0   4  17      529.91      593.67     48.75 o 
   1   4  17        5.26        1.16     15.80 o 
   2   4  17      372.58      281.09     27.86 o 
   3   4  17      156.39      137.62     24.77 o 
   4   4  17        3.11       33.32     28.36 o 
   5   4  17       11.56       28.16     37.84 o 
   6   4  17        0.79       -4.89     38.57 o 
   7   4  17      213.71      171.04     57.03 o 
   8   4  17       16.95       39.85     50.24 o 
   9   4  17      181.24      154.52     64.19 o 
   1   5  17        0.23       -0.03     19.27 o 
   2   5  17      551.91      515.52     37.33 o 
   3   5  17     1229.45     1192.88     55.94 o 
   4   5  17       13.50       18.51     30.67 o 
   5   5  17      568.63      739.34     74.66 o 
   6   5  17      918.36      891.81    104.91 o 
   7   5  17      259.51      218.12     58.68 o 
   8   5  17        0.04        2.14     52.42 o 
   9   5  17       17.34       17.24     60.19 o 
   0   6  17      243.84      222.30     50.52 o 
   1   6  17        7.93       -5.51     24.44 o 
   2   6  17      650.11      622.15     49.73 o 
   3   6  17     2634.13     2860.80    108.38 o 
   4   6  17      307.05      329.38     50.15 o 
   5   6  17      284.51      211.01     53.92 o 
   6   6  17       16.30       16.94     50.86 o 
   7   6  17       23.18      112.18    147.15 o 
   8   6  17      200.34      137.81     78.31 o 
   1   7  17      155.85      124.88     33.64 o 
   2   7  17      110.43       77.58     31.13 o 
   3   7  17        0.14       -6.70     33.48 o 
   4   7  17       66.05       61.63     39.21 o 
   5   7  17      189.68      176.91     54.51 o 
   6   7  17       63.68       57.58     61.53 o 
   7   7  17        1.73       -8.59     64.01 o 
   8   7  17       23.90        8.78     76.37 o 
   0   8  17      781.92      725.02     82.97 o 
   1   8  17      175.12      198.88     40.05 o 
   2   8  17      348.42      308.45     45.71 o 
   3   8  17       66.12       45.90     38.89 o 
   4   8  17       67.39       73.68     43.02 o 
   5   8  17        0.15      -25.90     46.35 o 
   6   8  17       48.08       28.11     63.84 o 
   7   8  17      205.33      247.34     85.38 o 
   1   9  17      202.34      153.83     41.55 o 
   2   9  17      474.70      390.39     52.50 o 
   3   9  17       41.10       37.44     41.30 o 
   4   9  17      588.73      573.75     71.34 o 
   5   9  17        0.04       30.08     54.91 o 
   6   9  17       33.12        3.49     62.85 o 
   7   9  17       33.62       47.11     76.80 o 
   0  10  17       52.78       76.79     56.85 o 
   1  10  17       99.27      102.98     41.18 o 
   2  10  17      102.04      101.73     42.28 o 
   3  10  17      131.19      149.37     53.52 o 
   4  10  17       24.09       23.71     49.84 o 
   5  10  17       78.67       71.56     59.14 o 
   6  10  17        7.35        8.11     64.37 o 
   1  11  17      107.27       61.35     42.70 o 
   2  11  17      224.76      267.70     61.25 o 
   3  11  17        0.02      -20.42     47.73 o 
   4  11  17        0.00       12.55     60.20 o 
   5  11  17       78.79      108.31     72.34 o 
   0  12  17       75.41       64.41     68.03 o 
   1  12  17       79.57       20.73     45.75 o 
   2  12  17      137.36      117.98     57.03 o 
   3  12  17       84.54      153.26     64.55 o 
   0   0  18      206.11      239.50     46.77 o 
   1   0  18      148.25      112.12     26.68 o 
   2   0  18     3965.99     4169.34    158.40 o 
   3   0  18      349.38      359.65     49.09 o 
   4   0  18      450.67      409.16     52.11 o 
   5   0  18     1366.17     1476.38    128.33 o 
   6   0  18      165.32      122.08     61.23 o 
   7   0  18      559.68      680.31    109.70 o 
   8   0  18      112.53       43.03     71.15 o 
   9   0  18       37.39       11.96     77.32 o 
   1   1  18      496.54      557.54     31.20 o 
   2   1  18      562.82      561.98     33.89 o 
   3   1  18        2.46       -0.94     16.30 o 
   4   1  18      591.53      611.16     49.29 o 
   5   1  18       87.95       43.85     36.98 o 
   6   1  18       20.12       16.41     36.23 o 
   7   1  18      257.73      274.01     58.56 o 
   8   1  18      160.42      162.61     57.32 o 
   9   1  18        3.76        3.74     52.89 o 
   0   2  18      500.39      545.05     44.37 o 
   1   2  18       21.25       16.71     15.69 o 
   2   2  18      394.26      396.53     25.64 o 
   3   2  18       66.21       55.83     19.55 o 
   4   2  18      397.77      320.95     43.58 o 
   5   2  18      252.20      335.44     54.63 o 
   6   2  18       81.78       49.32     38.55 o 
   7   2  18      121.95      117.35     47.47 o 
   8   2  18       18.61       -0.62     47.95 o 
   9   2  18      315.91      288.53     70.77 o 
   1   3  18      189.82      146.96     21.93 o 
   2   3  18       88.45       56.05     17.22 o 
   3   3  18        8.70       -0.12     17.31 o 
   4   3  18        2.46       10.32     23.54 o 
   5   3  18       10.35       -2.70     33.16 o 
   6   3  18      356.41      426.65     65.77 o 
   7   3  18      226.61      168.03     53.37 o 
   8   3  18       11.17       31.62     50.30 o 
   9   3  18       28.60       22.11     54.93 o 
   0   4  18     1975.18     1802.34     78.71 o 
   1   4  18        9.60        6.93     17.34 o 
   2   4  18       54.83       31.30     18.49 o 
   3   4  18      693.89      629.77     48.42 o 
   4   4  18     4008.62     4106.28    104.92 o 
   5   4  18      816.64     1035.36     87.02 o 
   6   4  18       25.88       37.76     40.94 o 
   7   4  18       45.61       30.32     44.79 o 
   8   4  18      224.44      208.53     63.68 o 
   9   4  18      163.24      193.17     68.21 o 
   1   5  18       28.39       27.77     21.51 o 
   2   5  18      192.72      147.58     26.98 o 
   3   5  18        0.02        7.54     29.38 o 
   4   5  18       30.79       22.98     32.91 o 
   5   5  18      140.67      136.13     55.93 o 
   6   5  18       40.25        4.85     50.22 o 
   7   5  18       93.95       85.43     50.78 o 
   8   5  18        7.80       21.29     55.04 o 
   0   6  18      868.79      988.76     83.63 o 
   1   6  18        3.91        4.82     24.43 o 
   2   6  18      400.23      372.99     36.09 o 
   3   6  18       11.05       18.58     32.10 o 
   4   6  18      204.44      153.93     43.06 o 
   5   6  18      388.44      387.85     64.71 o 
   6   6  18      317.99      297.53     75.57 o 
   7   6  18      229.40      269.10     68.83 o 
   8   6  18       90.06       96.02     58.78 o 
   1   7  18      696.07      740.30     63.22 o 
   2   7  18       28.88       38.98     30.13 o 
   3   7  18       41.07        8.01     35.23 o 
   4   7  18      101.87       68.61     39.92 o 
   5   7  18       19.05       51.49     48.66 o 
   6   7  18      290.60      198.80     75.09 o 
   7   7  18       15.46       -3.36     64.97 o 
   8   7  18       14.55       15.05     74.76 o 
   0   8  18      552.99      589.42     79.37 o 
   1   8  18      337.09      286.68     44.04 o 
   2   8  18      258.64      183.74     40.29 o 
   3   8  18      317.50      232.61     50.26 o 
   4   8  18       16.35       26.50     41.10 o 
   5   8  18       55.60       46.69     51.05 o 
   6   8  18       80.96       97.40     71.19 o 
   7   8  18       52.18      112.44     79.42 o 
   1   9  18       25.98       16.00     33.94 o 
   2   9  18      493.98      468.01     56.76 o 
   3   9  18       78.72       62.57     43.77 o 
   4   9  18       16.91       26.96     44.41 o 
   5   9  18       56.62       40.94     54.16 o 
   6   9  18        0.72        0.14     69.05 o 
   0  10  18       48.07       29.21     53.10 o 
   1  10  18        8.79       -1.26     36.71 o 
   2  10  18        1.48       10.24     41.47 o 
   3  10  18       13.90        4.11     42.73 o 
   4  10  18      437.86      549.94     79.14 o 
   5  10  18       27.11       10.88     60.88 o 
   6  10  18       43.77       77.03     76.33 o 
   1  11  18       68.93       97.12     45.82 o 
   2  11  18      104.32      132.25     54.36 o 
   3  11  18       29.83       59.93     54.63 o 
   4  11  18       31.54      -22.69     57.38 o 
   0  12  18        3.61       25.72     60.32 o 
   1  12  18      306.90      333.86     63.57 o 
   2  12  18      282.81      332.93     71.91 o 
   3  12  18       74.54       61.03     59.91 o 
   1   1  19      205.68      196.63     22.67 o 
   2   1  19        9.50        6.49     14.14 o 
   3   1  19        7.83       -1.22     19.95 o 
   4   1  19      357.55      330.25     42.30 o 
   5   1  19       63.57       61.61     38.04 o 
   6   1  19      143.55      141.33     47.10 o 
   7   1  19        1.07       15.82     44.68 o 
   8   1  19      308.20      255.21     63.31 o 
   9   1  19       89.95       65.74     55.97 o 
   0   2  19        0.59       -0.55     22.05 o 
   1   2  19       55.66       41.39     16.90 o 
   2   2  19      756.66      660.99     29.88 o 
   3   2  19       19.06       21.82     18.89 o 
   4   2  19      537.31      436.33     48.48 o 
   5   2  19      490.28      505.19     64.29 o 
   6   2  19      194.98      134.97     47.42 o 
   7   2  19      386.46      440.29     69.08 o 
   8   2  19      241.34      238.53     65.21 o 
   9   2  19        0.49      -42.99     51.77 o 
   1   3  19      146.24       98.21     20.28 o 
   2   3  19        0.74       -4.98     15.63 o 
   3   3  19       29.31       36.47     24.09 o 
   4   3  19      369.41      361.82     47.70 o 
   5   3  19       13.70        6.46     35.94 o 
   6   3  19      527.09      454.21     67.44 o 
   7   3  19       17.58        2.62     41.00 o 
   8   3  19       38.14       37.90     51.28 o 
   9   3  19        1.33        6.83     54.67 o 
   0   4  19        4.78       16.33     25.39 o 
   1   4  19      208.34      166.60     23.56 o 
   2   4  19        8.14        3.55     17.39 o 
   3   4  19       93.51       61.35     27.86 o 
   4   4  19       41.45       63.63     29.35 o 
   5   4  19       14.39        0.26     36.76 o 
   6   4  19       80.99       85.52     48.25 o 
   7   4  19       19.34       31.05     46.91 o 
   8   4  19      247.56      262.56     69.51 o 
   1   5  19        1.22       -6.53     19.20 o 
   2   5  19        7.21        1.08     21.25 o 
   3   5  19       82.73       74.41     33.16 o 
   4   5  19       14.57       35.56     34.02 o 
   5   5  19      303.37      268.39     55.67 o 
   6   5  19      199.97      166.32     54.68 o 
   7   5  19       13.86       27.04     46.52 o 
   8   5  19       42.30       25.26     52.38 o 
   0   6  19        6.55       16.27     37.22 o 
   1   6  19      119.61       96.29     27.14 o 
   2   6  19      305.36      248.78     38.50 o 
   3   6  19      143.28      109.43     39.04 o 
   4   6  19      455.57      456.25     58.36 o 
   5   6  19        9.36        8.98     48.62 o 
   6   6  19      978.44     1001.27     97.82 o 
   7   6  19      226.60      205.38     55.83 o 
   8   6  19        8.31      -20.21     54.80 o 
   1   7  19        0.01        6.53     28.50 o 
   2   7  19        1.03        0.41     31.03 o 
   3   7  19        2.97       -2.79     35.39 o 
   4   7  19        0.12       15.81     37.11 o 
   5   7  19       65.08       91.76     64.27 o 
   6   7  19        0.09       19.51     63.26 o 
   7   7  19       36.78       51.02     70.73 o 
   0   8  19       65.45       36.69     47.66 o 
   1   8  19       17.94       12.68     32.20 o 
   2   8  19       16.71       17.20     35.91 o 
   3   8  19       24.44       25.45     38.74 o 
   4   8  19      582.11      543.59     67.35 o 
   5   8  19       21.12       -1.79     47.26 o 
   6   8  19        4.61       53.46     67.98 o 
   7   8  19       43.81       40.77     73.67 o 
   1   9  19       72.53       30.21     34.87 o 
   2   9  19      143.72      143.12     47.08 o 
   3   9  19      100.76       93.36     45.52 o 
   4   9  19      156.72      133.05     50.40 o 
   5   9  19        2.84      -22.91     56.06 o 
   6   9  19      134.68      171.77     81.94 o 
   0  10  19     1777.81     2119.01    136.28 o 
   1  10  19      251.21      167.10     46.30 o 
   2  10  19      871.87      908.57     85.66 o 
   3  10  19        0.29       -2.87     45.27 o 
   4  10  19       18.77       85.50     56.61 o 
   5  10  19      160.06      197.19     71.88 o 
   1  11  19        0.22      -17.84     41.13 o 
   2  11  19      339.82      360.09     68.58 o 
   3  11  19       32.83       22.47     51.16 o 
   4  11  19       48.96       66.76     58.80 o 
   0  12  19       94.19       52.83     65.15 o 
   1  12  19        2.91       33.43     53.92 o 
   2  12  19        1.48       31.03     52.67 o 
   0   0  20     1191.09     1207.76     84.01 o 
   1   0  20      575.62      666.67     62.94 o 
   2   0  20     3906.15     4223.40    201.64 o 
   3   0  20        1.11       20.52     33.06 o 
   4   0  20      441.95      397.38     55.56 o 
   5   0  20      367.62      300.21     94.06 o 
   6   0  20      852.74      836.75    117.05 o 
   7   0  20        0.58      -26.04     55.67 o 
   8   0  20      159.43      109.33     83.19 o 
   9   0  20        0.88      -32.23     76.77 o 
   1   1  20       44.10       34.11     17.10 o 
   2   1  20        2.08       -0.22     14.95 o 
   3   1  20     1256.57     1206.25     53.70 o 
   4   1  20      413.57      411.07     45.90 o 
   5   1  20      295.68      254.01     49.66 o 
   6   1  20        1.85       14.26     39.03 o 
   7   1  20       39.75       49.14     44.53 o 
   8   1  20       50.92       20.62     48.06 o 
   9   1  20        4.19       -5.41     55.06 o 
   0   2  20      162.03      248.40     36.08 o 
   1   2  20       14.04        0.51     16.21 o 
   2   2  20       99.15       84.74     18.49 o 
   3   2  20       19.02       18.44     21.70 o 
   4   2  20      225.41      166.68     37.74 o 
   5   2  20        0.42      -21.06     33.70 o 
   6   2  20       23.74       29.64     41.92 o 
   7   2  20      222.28      201.64     56.79 o 
   8   2  20       34.23       52.85     53.49 o 
   9   2  20        1.19       15.89     56.36 o 
   1   3  20      316.86      276.70     26.83 o 
   2   3  20        8.77        8.57     17.15 o 
   3   3  20       51.43       50.19     25.53 o 
   4   3  20       94.66       70.77     33.26 o 
   5   3  20      102.46       66.53     36.55 o 
   6   3  20      240.00      170.13     53.49 o 
   7   3  20       32.45       15.30     44.22 o 
   8   3  20       22.24       20.71     51.47 o 
   0   4  20     2141.42     2240.58     85.25 o 
   1   4  20        1.17        1.16     18.03 o 
   2   4  20      307.24      324.80     29.84 o 
   3   4  20      548.05      493.10     45.12 o 
   4   4  20     3529.81     3513.87    115.36 o 
   5   4  20       67.49       77.91     39.85 o 
   6   4  20       13.17        5.30     43.04 o 
   7   4  20        0.18        6.93     45.68 o 
   8   4  20       90.77      116.36     57.96 o 
   1   5  20        1.28        0.10     20.18 o 
   2   5  20       89.80       57.20     25.64 o 
   3   5  20       75.40       52.22     29.13 o 
   4   5  20       17.76        9.19     33.43 o 
   5   5  20       72.77       81.71     41.09 o 
   6   5  20        7.48       25.41     46.14 o 
   7   5  20       78.69       48.86     49.59 o 
   8   5  20       12.45        2.81     54.95 o 
   0   6  20       27.74        6.88     31.63 o 
   1   6  20      133.74       96.52     27.97 o 
   2   6  20      455.51      453.89     53.25 o 
   3   6  20       74.19       79.02     37.31 o 
   4   6  20       19.93       13.75     37.25 o 
   5   6  20      349.49      272.80     59.94 o 
   6   6  20        0.05       20.67     48.85 o 
   7   6  20      134.30       93.14     53.07 o 
   8   6  20       72.75       61.93     55.67 o 
   1   7  20       52.11       37.72     31.86 o 
   2   7  20      436.61      401.38     54.69 o 
   3   7  20       67.95       52.31     39.60 o 
   4   7  20      207.19      186.46     47.95 o 
   5   7  20      208.83      213.44     74.38 o 
   6   7  20       23.44       39.94     65.90 o 
   7   7  20       10.59       -9.63     64.44 o 
   0   8  20       73.03       51.27     45.69 o 
   1   8  20        0.00       13.97     32.19 o 
   2   8  20        7.84      -13.89     36.05 o 
   3   8  20      271.38      231.83     53.15 o 
   4   8  20      202.09      196.78     53.58 o 
   5   8  20       16.00       -3.95     58.76 o 
   6   8  20        9.79       17.16     66.21 o 
   7   8  20      125.49      144.84     84.79 o 
   1   9  20      146.13      111.38     40.51 o 
   2   9  20      257.76      200.57     51.43 o 
   3   9  20       22.69       25.06     43.12 o 
   4   9  20        5.44        2.99     47.23 o 
   5   9  20       12.02       34.65     69.09 o 
   6   9  20       32.92       86.82     80.30 o 
   0  10  20        9.32      100.39     61.31 o 
   1  10  20       72.24       82.82     43.68 o 
   2  10  20      148.47      216.95     58.41 o 
   3  10  20       54.59       31.85     49.84 o 
   4  10  20      179.28      231.64     64.24 o 
   5  10  20       20.13       31.42     72.87 o 
   1  11  20      135.14      142.93     56.39 o 
   2  11  20      134.61      146.07     56.69 o 
   3  11  20       48.16       46.01     54.82 o 
   4  11  20       31.62       47.14     58.47 o 
   0  12  20       93.02      120.36     74.82 o 
   1  12  20        6.09       67.41     56.62 o 
   2  12  20      186.32      189.78     67.64 o 
   1   1  21       68.31       44.69     19.06 o 
   2   1  21      214.48      193.38     29.92 o 
   3   1  21        0.13       -0.74     21.75 o 
   4   1  21       54.67       42.57     29.36 o 
   5   1  21       68.55       66.50     38.95 o 
   6   1  21        5.27        3.53     37.33 o 
   7   1  21       65.46       63.78     46.89 o 
   8   1  21      230.83      171.61     59.63 o 
   9   1  21        0.00        7.99     54.46 o 
   0   2  21      501.87      463.65     45.75 o 
   1   2  21       18.22        6.53     17.39 o 
   2   2  21     1735.05     1769.06     57.26 o 
   3   2  21      234.49      218.29     32.68 o 
   4   2  21      233.24      163.75     38.10 o 
   5   2  21      121.45       93.36     36.32 o 
   6   2  21     1271.38     1390.54    104.70 o 
   7   2  21       19.83       27.45     46.46 o 
   8   2  21      126.66       95.21     57.57 o 
   1   3  21      913.87      966.13     42.70 o 
   2   3  21        1.75        7.60     21.38 o 
   3   3  21        1.41       -4.88     28.17 o 
   4   3  21       71.09       69.82     36.32 o 
   5   3  21      910.64      924.98     73.34 o 
   6   3  21      324.54      307.86     63.60 o 
   7   3  21       70.86       69.71     49.05 o 
   8   3  21       25.11       -5.18     51.33 o 
   0   4  21     1819.12     1759.04     79.21 o 
   1   4  21      104.93       86.97     23.43 o 
   2   4  21       63.20       43.02     23.59 o 
   3   4  21      141.45      136.27     33.59 o 
   4   4  21        3.46       19.08     33.27 o 
   5   4  21       45.55       25.13     37.32 o 
   6   4  21      373.79      348.24     65.53 o 
   7   4  21        8.26       43.02     49.84 o 
   8   4  21       53.77       61.65     56.49 o 
   1   5  21      105.98       69.18     24.48 o 
   2   5  21      178.67      143.16     34.09 o 
   3   5  21      227.47      259.61     40.74 o 
   4   5  21       40.38       15.78     35.38 o 
   5   5  21      610.84      565.73     64.22 o 
   6   5  21      288.26      285.50     63.55 o 
   7   5  21      138.39      134.26     62.21 o 
   8   5  21      119.88      116.22     60.59 o 
   0   6  21      559.68      465.73     68.66 o 
   1   6  21        4.06        3.73     23.91 o 
   2   6  21      219.74      159.35     41.22 o 
   3   6  21      577.00      577.69     59.79 o 
   4   6  21      240.06      169.65     55.21 o 
   5   6  21       70.95       63.50     41.93 o 
   6   6  21       38.52       34.46     44.40 o 
   7   6  21       13.48       -1.65     53.46 o 
   1   7  21       78.37       61.13     29.47 o 
   2   7  21        6.55       11.36     35.37 o 
   3   7  21        0.49      -10.26     35.27 o 
   4   7  21      119.72      122.10     44.81 o 
   5   7  21        1.03       24.15     50.83 o 
   6   7  21       77.10       68.94     67.40 o 
   7   7  21       76.54      142.19     67.76 o 
   0   8  21        0.42       19.22     46.01 o 
   1   8  21      125.99      103.26     38.68 o 
   2   8  21        6.63        7.06     38.38 o 
   3   8  21       30.78       17.07     41.08 o 
   4   8  21       50.80       52.64     45.89 o 
   5   8  21        5.47       28.17     63.84 o 
   6   8  21      104.64      129.15     72.05 o 
   1   9  21       24.77       36.89     41.84 o 
   2   9  21       10.51       30.15     42.94 o 
   3   9  21      280.90      228.39     55.65 o 
   4   9  21      391.97      441.57     69.05 o 
   5   9  21       21.86       12.58     63.20 o 
   6   9  21      206.27      288.91     93.46 o 
   0  10  21      406.09      307.83     76.06 o 
   1  10  21        1.99        2.49     43.20 o 
   2  10  21      877.98      981.08     90.46 o 
   3  10  21        1.15       14.25     48.97 o 
   4  10  21        1.70      -13.39     50.02 o 
   5  10  21       31.37        7.29     73.25 o 
   1  11  21       10.47       30.24     47.42 o 
   2  11  21      146.52      143.67     58.35 o 
   3  11  21       42.84       46.10     55.34 o 
   0  12  21        0.01       12.76     88.20 o 
   1  12  21      175.02      142.61     61.93 o 
   0   0  22     3551.10     3555.85    232.87 o 
   1   0  22     2868.00     2960.90     93.78 o 
   2   0  22     1738.49     1720.06     92.20 o 
   3   0  22      941.89      909.03     71.79 o 
   4   0  22       13.71       -8.44     47.45 o 
   5   0  22      310.01      260.45     75.22 o 
   6   0  22        4.88        3.79     57.61 o 
   7   0  22      113.88      159.77     78.87 o 
   8   0  22      244.44      230.73     95.91 o 
   1   1  22      489.36      520.02     34.12 o 
   2   1  22      767.53      857.79     53.22 o 
   3   1  22       39.37       30.37     25.26 o 
   4   1  22       53.82       70.63     33.31 o 
   5   1  22      906.64      929.52     82.08 o 
   6   1  22      155.62      107.26     50.59 o 
   7   1  22       71.51       58.28     45.53 o 
   8   1  22        3.87      -15.50     47.44 o 
   0   2  22       74.48       48.20     28.74 o 
   1   2  22      292.82      253.64     27.98 o 
   2   2  22      227.78      212.16     29.79 o 
   3   2  22      560.30      524.35     52.38 o 
   4   2  22      128.42      130.34     38.76 o 
   5   2  22      104.33      101.41     44.51 o 
   6   2  22      156.45      102.80     48.63 o 
   7   2  22      148.55      108.88     52.52 o 
   8   2  22       41.80       51.80     53.30 o 
   1   3  22      376.14      367.88     32.47 o 
   2   3  22        1.81        0.21     21.95 o 
   3   3  22       48.06       13.49     29.15 o 
   4   3  22      121.89       89.42     35.21 o 
   5   3  22        0.32       19.12     35.62 o 
   6   3  22      190.40      207.49     58.98 o 
   7   3  22       98.26      114.94     56.42 o 
   8   3  22       52.00       51.86     52.64 o 
   0   4  22      670.93      605.94     56.88 o 
   1   4  22      157.85      125.16     25.45 o 
   2   4  22      136.26      131.96     33.28 o 
   3   4  22     1551.65     1540.32     80.82 o 
   4   4  22     1133.59     1243.71     82.22 o 
   5   4  22      331.36      317.47     54.50 o 
   6   4  22       63.16       22.71     45.07 o 
   7   4  22       74.57       80.81     54.27 o 
   8   4  22      136.45       99.81     59.64 o 
   1   5  22      591.67      602.81     41.93 o 
   2   5  22      135.61       74.37     31.72 o 
   3   5  22        0.28        4.68     28.45 o 
   4   5  22        0.25       31.64     36.47 o 
   5   5  22      239.54      268.69     56.08 o 
   6   5  22        0.01       10.07     46.93 o 
   7   5  22       21.87       -3.52     50.84 o 
   8   5  22       43.83        6.26     58.31 o 
   0   6  22        4.06       -2.49     32.30 o 
   1   6  22      394.96      363.92     37.43 o 
   2   6  22      396.62      466.94     51.13 o 
   3   6  22      221.33      130.91     37.44 o 
   4   6  22      952.86     1066.83     86.28 o 
   5   6  22      211.60      179.85     50.77 o 
   6   6  22       17.83       62.92     53.37 o 
   7   6  22       17.85       32.83     56.05 o 
   1   7  22       90.63       41.01     37.21 o 
   2   7  22      394.91      377.68     55.34 o 
   3   7  22      340.47      266.02     52.48 o 
   4   7  22        7.93       19.02     45.21 o 
   5   7  22      670.35      735.83     90.26 o 
   6   7  22      183.17      197.49     65.59 o 
   7   7  22        4.30        0.21     58.72 o 
   0   8  22     1194.49     1324.88    110.30 o 
   1   8  22      801.54      779.95     73.08 o 
   2   8  22      111.68      105.87     44.19 o 
   3   8  22       13.66       -9.32     39.04 o 
   4   8  22       95.54       83.39     54.46 o 
   5   8  22      424.82      389.05     77.91 o 
   6   8  22        4.67        3.45     63.88 o 
   1   9  22       71.90       23.75     42.42 o 
   2   9  22       38.25       65.57     47.35 o 
   3   9  22       26.45       31.70     46.78 o 
   4   9  22       21.03       54.37     53.28 o 
   5   9  22        3.98       35.56     67.12 o 
   0  10  22       72.90       42.89     60.23 o 
   1  10  22        9.62        3.40     46.21 o 
   2  10  22       78.49      132.75     54.92 o 
   3  10  22      194.01      211.43     61.73 o 
   4  10  22       94.10      108.30     60.34 o 
   1  11  22       19.83       30.81     50.83 o 
   2  11  22       40.36       35.78     54.97 o 
   3  11  22       16.12        5.25     55.49 o 
   1   1  23     1149.77     1253.18     46.25 o 
   2   1  23     3281.64     3434.18     90.61 o 
   3   1  23       31.13       25.38     26.49 o 
   4   1  23        8.95       19.16     31.66 o 
   5   1  23      593.65      595.12     72.10 o 
   6   1  23      271.15      261.11     60.56 o 
   7   1  23       28.45       23.16     45.27 o 
   8   1  23        0.02       -8.58     49.51 o 
   0   2  23        4.97       19.57     29.35 o 
   1   2  23      304.74      303.04     34.42 o 
   2   2  23       68.96       84.11     28.42 o 
   3   2  23      120.86      103.53     36.14 o 
   4   2  23       36.67       39.94     31.23 o 
   5   2  23      254.37      213.83     52.39 o 
   6   2  23        0.92       26.76     43.61 o 
   7   2  23        6.28       11.43     47.52 o 
   8   2  23      184.33      168.23     60.40 o 
   1   3  23        5.78       -2.82     20.14 o 
   2   3  23        0.01       -6.38     23.62 o 
   3   3  23       34.84       31.23     33.13 o 
   4   3  23        5.14        1.46     33.79 o 
   5   3  23      705.49      630.11     67.70 o 
   6   3  23      157.81      158.38     53.64 o 
   7   3  23      319.34      273.96     68.08 o 
   8   3  23       47.74       56.31     57.97 o 
   0   4  23        5.72       34.53     31.70 o 
   1   4  23      207.69      183.28     28.35 o 
   2   4  23     1441.60     1537.17     68.82 o 
   3   4  23      547.88      629.00     60.99 o 
   4   4  23        9.94       10.77     33.75 o 
   5   4  23        8.56       15.41     38.69 o 
   6   4  23       79.88       30.75     50.83 o 
   7   4  23      581.26      666.89     89.40 o 
   8   4  23      172.93      182.09     69.06 o 
   1   5  23      160.00      112.59     31.23 o 
   2   5  23      141.34       79.30     33.77 o 
   3   5  23      153.67      127.91     40.78 o 
   4   5  23      178.01       93.76     42.42 o 
   5   5  23      789.02      651.93     71.81 o 
   6   5  23      192.07      183.37     57.78 o 
   7   5  23       60.41       26.80     52.09 o 
   0   6  23      193.97      153.39     41.90 o 
   1   6  23       34.00       19.42     32.09 o 
   2   6  23      451.54      410.50     49.33 o 
   3   6  23     1331.94     1396.10     78.73 o 
   4   6  23      104.63       85.82     44.02 o 
   5   6  23      398.12      304.25     60.43 o 
   6   6  23      263.98      226.26     65.65 o 
   7   6  23       20.76       29.07     59.11 o 
   1   7  23       51.66       58.85     33.98 o 
   2   7  23      778.24      698.74     62.70 o 
   3   7  23       85.72       49.49     41.91 o 
   4   7  23       35.22       37.22     42.56 o 
   5   7  23      255.43      235.89     58.18 o 
   6   7  23      685.91      767.75     95.77 o 
   0   8  23       25.51       60.32     49.90 o 
   1   8  23       86.01       72.51     44.49 o 
   2   8  23      136.29      153.39     49.38 o 
   3   8  23       45.94       62.46     46.02 o 
   4   8  23        0.07       -3.95     50.39 o 
   5   8  23       42.33       41.51     59.72 o 
   6   8  23      115.48      120.41     79.14 o 
   1   9  23      119.76      101.72     49.06 o 
   2   9  23      177.21      164.81     53.13 o 
   3   9  23      131.03      137.07     51.95 o 
   4   9  23      225.21      296.16     73.43 o 
   5   9  23        0.07       -3.14     70.32 o 
   0  10  23      394.71      387.29    144.61 o 
   1  10  23        0.70        6.28     46.55 o 
   2  10  23      270.64      296.28     64.21 o 
   3  10  23       30.03       31.29     51.13 o 
   4  10  23        5.34       -5.43     58.56 o 
   1  11  23        1.64        3.17     54.04 o 
   2  11  23       12.18       23.08     58.03 o 
   0   0  24     1200.42     1152.94     91.32 o 
   1   0  24     1314.06     1367.77     69.56 o 
   2   0  24      109.97      138.28     44.85 o 
   3   0  24     7963.12     8773.22    357.18 o 
   4   0  24     1670.76     1500.07    129.20 o 
   5   0  24      323.04      281.32     83.63 o 
   6   0  24       61.27       70.85     70.32 o 
   7   0  24       28.61       -1.37     62.41 o 
   8   0  24      438.98      387.35    113.48 o 
   1   1  24      831.77     1014.86     52.47 o 
   2   1  24     1124.52     1169.56     60.88 o 
   3   1  24     2274.61     2529.91     93.88 o 
   4   1  24     1803.33     1837.62     98.96 o 
   5   1  24      331.99      242.94     54.04 o 
   6   1  24        0.13      -40.03     40.03 o 
   7   1  24      273.15      240.01     62.36 o 
   8   1  24        6.48      -17.09     51.89 o 
   0   2  24     7390.72     8018.88    170.21 o 
   1   2  24      209.96      179.75     31.18 o 
   2   2  24      398.03      375.37     42.16 o 
   3   2  24      346.71      373.52     49.68 o 
   4   2  24      622.54      536.12     57.10 o 
   5   2  24       14.99       15.40     40.95 o 
   6   2  24       17.14       26.12     46.07 o 
   7   2  24       11.22       14.32     48.04 o 
   8   2  24       24.55        7.79     56.85 o 
   1   3  24      512.13      614.63     45.19 o 
   2   3  24      264.92      260.78     44.54 o 
   3   3  24       47.80       38.65     34.13 o 
   4   3  24      125.88      133.96     40.40 o 
   5   3  24        0.52       31.76     46.09 o 
   6   3  24      266.14      249.87     61.44 o 
   7   3  24       72.90       79.53     55.38 o 
   8   3  24        9.47      -33.11     57.11 o 
   0   4  24       70.49       49.33     34.70 o 
   1   4  24      230.83      167.80     32.45 o 
   2   4  24      838.32      894.98     61.00 o 
   3   4  24      106.52       88.97     36.27 o 
   4   4  24      673.50      635.41     67.08 o 
   5   4  24       49.82       36.92     39.69 o 
   6   4  24       35.21       21.04     46.62 o 
   7   4  24      112.14       57.40     59.26 o 
   1   5  24       56.37       58.95     29.05 o 
   2   5  24       47.26       19.87     32.26 o 
   3   5  24     1287.70     1488.19     88.72 o 
   4   5  24       39.95       45.58     38.93 o 
   5   5  24      562.25      584.29     71.86 o 
   6   5  24       38.57       28.54     50.67 o 
   7   5  24       56.97       28.43     54.02 o 
   0   6  24      206.36      206.40     46.81 o 
   1   6  24      117.07      128.67     36.13 o 
   2   6  24       32.02       60.95     34.69 o 
   3   6  24       55.46       49.43     39.42 o 
   4   6  24      825.40      871.52     80.48 o 
   5   6  24        0.14        8.83     42.63 o 
   6   6  24       93.23       66.68     60.60 o 
   7   6  24       10.95       13.01     57.78 o 
   1   7  24       19.96       11.79     33.23 o 
   2   7  24        0.70       14.39     34.29 o 
   3   7  24        0.10        6.76     38.75 o 
   4   7  24       62.77       39.45     44.52 o 
   5   7  24       70.58       84.96     53.05 o 
   6   7  24      191.93      171.34     68.79 o 
   0   8  24     1457.66     1424.45    151.02 o 
   1   8  24      389.37      334.61     52.44 o 
   2   8  24      128.25       69.49     47.75 o 
   3   8  24      310.34      285.17     58.95 o 
   4   8  24       98.41       61.15     56.35 o 
   5   8  24       46.65       56.41     53.91 o 
   1   9  24       27.45       37.68     46.98 o 
   2   9  24      159.45      118.69     53.72 o 
   3   9  24      162.31      215.78     58.83 o 
   4   9  24        0.08       -2.78     57.13 o 
   5   9  24       21.16       -2.47     61.20 o 
   0  10  24      114.96       46.22     82.60 o 
   1  10  24      207.42      208.75     58.95 o 
   2  10  24       26.57       -6.51     50.26 o 
   3  10  24       13.96       51.38     54.66 o 
   1  11  24        0.00       11.44     60.66 o 
   1   1  25      415.09      452.78     39.97 o 
   2   1  25     3497.07     3788.54    117.31 o 
   3   1  25     1931.22     2057.06     87.55 o 
   4   1  25        7.24       11.75     37.97 o 
   5   1  25       29.04        6.58     41.50 o 
   6   1  25        2.82       33.19     43.86 o 
   7   1  25       89.16       86.85     52.29 o 
   8   1  25       34.34       18.98     59.69 o 
   0   2  25     9092.82    11158.64    310.64 o 
   1   2  25     1210.77     1263.12     59.39 o 
   2   2  25       93.27       85.46     31.63 o 
   3   2  25        4.85      -12.61     32.17 o 
   4   2  25       15.61       27.19     34.75 o 
   5   2  25      590.10      618.18     77.45 o 
   6   2  25       71.85       66.49     49.07 o 
   7   2  25       34.15       29.80     51.83 o 
   8   2  25      131.95       95.38     63.15 o 
   1   3  25     2205.00     2267.79     71.56 o 
   2   3  25      883.62      879.59     67.45 o 
   3   3  25      187.05      167.16     41.32 o 
   4   3  25       46.63       70.08     38.73 o 
   5   3  25     1482.96     1757.74    115.87 o 
   6   3  25     1217.71     1391.24    112.15 o 
   7   3  25      150.56      132.43     58.46 o 
   0   4  25      231.76      179.93     43.29 o 
   1   4  25       20.34      -13.15     26.79 o 
   2   4  25       90.20      108.86     39.31 o 
   3   4  25      251.05      263.13     49.08 o 
   4   4  25      451.97      434.06     60.97 o 
   5   4  25       74.96       90.74     52.58 o 
   6   4  25      168.23      178.16     59.91 o 
   7   4  25        0.22      -20.63     49.01 o 
   1   5  25      108.40      130.80     36.92 o 
   2   5  25      369.06      317.73     46.24 o 
   3   5  25      298.41      271.05     52.76 o 
   4   5  25      684.89      842.72     76.90 o 
   5   5  25       13.28       19.76     42.02 o 
   6   5  25       42.97       52.88     55.82 o 
   7   5  25        3.18        0.17     57.69 o 
   0   6  25        7.55      -12.62     35.69 o 
   1   6  25      395.42      385.73     48.88 o 
   2   6  25       28.65       28.14     33.23 o 
   3   6  25       19.26        5.92     38.57 o 
   4   6  25        3.96       -9.65     40.05 o 
   5   6  25      550.76      520.24     70.38 o 
   6   6  25       75.84      100.91     62.18 o 
   1   7  25       66.83       58.45     36.64 o 
   2   7  25      233.55      208.22     46.19 o 
   3   7  25      118.91       79.36     44.06 o 
   4   7  25      110.91       94.58     51.02 o 
   5   7  25       32.11       22.20     49.52 o 
   6   7  25       10.68        9.58     56.39 o 
   0   8  25      500.86      448.45    112.70 o 
   1   8  25       11.46      -17.82     38.34 o 
   2   8  25        0.07       -2.71     36.81 o 
   3   8  25      194.16      124.68     49.61 o 
   4   8  25       88.36       78.58     53.54 o 
   5   8  25        3.95      -30.83     49.65 o 
   1   9  25       68.04       69.34     42.51 o 
   2   9  25       90.37      102.72     53.48 o 
   3   9  25      142.65      177.93     62.64 o 
   4   9  25        0.02       23.37     59.45 o 
   0  10  25      159.52      124.91     92.97 o 
   1  10  25        3.46       39.84     57.36 o 
   2  10  25       40.70       43.81     55.45 o 
   3  10  25        4.62       -1.21     62.98 o 
   0   0  26     5677.27     5810.35    278.86 o 
   1   0  26     3443.99     3964.49    143.99 o 
   2   0  26     3517.36     3993.66    162.09 o 
   3   0  26       11.80       50.25     56.86 o 
   4   0  26      250.76      203.90     73.72 o 
   5   0  26        0.30       20.52     58.76 o 
   6   0  26       10.13       -7.14     56.95 o 
   7   0  26      800.17      785.92    128.99 o 
   1   1  26      989.10     1113.69     63.31 o 
   2   1  26       97.94       71.37     31.66 o 
   3   1  26        0.03        0.98     31.67 o 
   4   1  26        3.11       11.60     41.38 o 
   5   1  26       18.29       -3.94     41.56 o 
   6   1  26      121.68       94.03     52.69 o 
   7   1  26        0.99       20.26     49.47 o 
   0   2  26        9.15       30.71     34.57 o 
   1   2  26     1216.91     1322.98     63.92 o 
   2   2  26      611.41      541.66     57.45 o 
   3   2  26      121.52       90.25     38.42 o 
   4   2  26     1181.39     1350.81    100.11 o 
   5   2  26       35.84       37.82     46.66 o 
   6   2  26        3.29        7.28     47.03 o 
   7   2  26       84.46       40.56     54.74 o 
   1   3  26      100.78       56.61     29.58 o 
   2   3  26      700.18      916.98     71.86 o 
   3   3  26       14.97        5.10     34.30 o 
   4   3  26      368.95      388.22     58.08 o 
   5   3  26      176.98      188.32     58.70 o 
   6   3  26       24.69       34.79     50.60 o 
   7   3  26       63.87       47.81     55.93 o 
   0   4  26     2320.41     2325.10     97.87 o 
   1   4  26      255.07      231.63     36.66 o 
   2   4  26     1103.03     1179.92     80.93 o 
   3   4  26       90.28        8.79     34.85 o 
   4   4  26       44.06       41.85     40.07 o 
   5   4  26       12.18      -10.97     44.42 o 
   6   4  26      168.54      181.61     62.00 o 
   7   4  26       61.21       58.00     56.95 o 
   1   5  26     1063.83     1139.95     70.97 o 
   2   5  26      347.04      298.18     51.40 o 
   3   5  26        3.13        8.72     38.55 o 
   4   5  26      347.85      373.25     59.91 o 
   5   5  26      335.82      308.45     61.46 o 
   6   5  26       17.66      -11.25     53.51 o 
   0   6  26      354.58      207.77     79.64 o 
   1   6  26      180.61      127.00     39.31 o 
   2   6  26       63.59       52.99     39.44 o 
   3   6  26        5.12      -21.95     36.82 o 
   4   6  26       41.55       26.74     43.73 o 
   5   6  26       76.03        6.96     45.67 o 
   6   6  26        1.68       55.61     59.41 o 
   1   7  26      239.72      207.08     46.08 o 
   2   7  26        9.20        6.88     38.70 o 
   3   7  26       24.33       29.22     44.03 o 
   4   7  26       50.37       71.15     50.33 o 
   5   7  26        1.85      -32.93     48.24 o 
   0   8  26      106.97      123.83     79.38 o 
   1   8  26       66.36       44.12     42.97 o 
   2   8  26      116.55      120.48     44.61 o 
   3   8  26      578.42      673.76     76.54 o 
   4   8  26       87.92       46.59     50.86 o 
   5   8  26       47.91       80.55     58.97 o 
   1   9  26      188.11      189.68     64.00 o 
   2   9  26       57.12       12.97     45.23 o 
   3   9  26       21.05        9.17     50.11 o 
   4   9  26       16.89       36.17     57.04 o 
   0  10  26      107.17       68.92     86.25 o 
   1  10  26      156.31      148.27     67.87 o 
   2  10  26       22.73       40.46     54.05 o 
   1   1  27      268.72      261.32     41.01 o 
   2   1  27      914.13     1058.29     66.09 o 
   3   1  27      297.38      185.93     44.40 o 
   4   1  27       41.81        3.19     42.50 o 
   5   1  27       18.15       30.01     46.07 o 
   6   1  27        9.86       10.67     48.34 o 
   7   1  27       19.51       13.80     52.06 o 
   0   2  27      262.51      199.89     54.86 o 
   1   2  27        8.22       -9.47     29.22 o 
   2   2  27     1539.18     1675.08     82.31 o 
   3   2  27       30.07       12.50     35.77 o 
   4   2  27     1185.78     1244.89     98.64 o 
   5   2  27        1.20       27.00     46.34 o 
   6   2  27        2.51        5.03     46.40 o 
   7   2  27       10.14       23.20     56.61 o 
   1   3  27      111.06       78.27     34.04 o 
   2   3  27      172.57      170.98     42.95 o 
   3   3  27      845.08      855.40     73.20 o 
   4   3  27        9.13        4.82     44.03 o 
   5   3  27      467.19      479.01     76.14 o 
   6   3  27       61.55       75.23     54.82 o 
   7   3  27       82.35       53.25     56.71 o 
   0   4  27       27.66       69.84     50.37 o 
   1   4  27        0.12        3.98     31.33 o 
   2   4  27       69.88       69.58     40.00 o 
   3   4  27      150.88      109.56     44.58 o 
   4   4  27        9.98       -4.47     37.07 o 
   5   4  27        8.17        7.01     48.17 o 
   6   4  27       76.12       46.64     56.82 o 
   1   5  27      948.98      881.41     65.69 o 
   2   5  27      388.53      360.57     55.63 o 
   3   5  27       43.05       15.54     40.47 o 
   4   5  27       82.80       81.51     46.19 o 
   5   5  27      157.64      200.25     63.35 o 
   6   5  27      105.30      102.65     59.81 o 
   0   6  27       71.87       88.71     69.03 o 
   1   6  27       37.68       25.56     34.40 o 
   2   6  27       19.25       29.58     40.00 o 
   3   6  27      239.52      175.94     51.28 o 
   4   6  27       34.53       -1.32     42.07 o 
   5   6  27       55.73       29.57     47.67 o 
   6   6  27        4.24       14.95     51.91 o 
   1   7  27      255.25      240.42     53.60 o 
   2   7  27      441.72      421.60     62.88 o 
   3   7  27      231.04      152.87     52.52 o 
   4   7  27       65.68       44.78     48.43 o 
   5   7  27       89.59      110.35     59.01 o 
   0   8  27       53.55       28.17     74.09 o 
   1   8  27       98.70       62.47     55.00 o 
   2   8  27       12.68        3.93     44.81 o 
   3   8  27       79.96       69.64     49.29 o 
   4   8  27      120.12      153.70     58.61 o 
   1   9  27       57.61       60.68     59.69 o 
   2   9  27        1.59       -3.14     49.30 o 
   3   9  27       72.96       88.33     56.25 o 
   0  10  27       88.90       63.35     94.05 o 
   1  10  27      259.81      295.53     79.74 o 
   0   0  28     4486.18     5136.33    303.31 o 
   1   0  28      497.11      543.67     73.55 o 
   2   0  28      312.19      298.85     62.84 o 
   3   0  28        0.02       25.69     58.01 o 
   4   0  28      247.47      163.31     72.35 o 
   5   0  28       35.39      -15.76     61.11 o 
   6   0  28       18.79        7.04     69.96 o 
   7   0  28       14.88       32.98     78.10 o 
   1   1  28      196.19      199.80     39.20 o 
   2   1  28        7.59       -0.75     35.70 o 
   3   1  28      107.87      102.06     45.64 o 
   4   1  28      197.84      168.36     54.52 o 
   5   1  28      279.28      329.86     67.34 o 
   6   1  28       29.16       23.35     50.21 o 
   7   1  28        0.53       42.99     55.22 o 
   0   2  28      838.27      878.46     89.20 o 
   1   2  28      810.76      751.14     57.99 o 
   2   2  28      196.61      198.84     45.54 o 
   3   2  28        5.07       -5.09     35.65 o 
   4   2  28      187.04      145.75     53.66 o 
   5   2  28        0.01        1.38     45.93 o 
   6   2  28       24.81       50.04     54.34 o 
   7   2  28      162.07      161.06     67.35 o 
   1   3  28       29.24       16.13     30.75 o 
   2   3  28      255.19      218.46     48.16 o 
   3   3  28       78.09       85.27     42.04 o 
   4   3  28      204.69      203.23     56.00 o 
   5   3  28       73.47       46.39     49.22 o 
   6   3  28       21.25        2.47     51.64 o 
   0   4  28     1371.32     1447.99    104.13 o 
   1   4  28      795.52      815.59     81.11 o 
   2   4  28      520.10      498.41     61.16 o 
   3   4  28       50.41       25.02     40.02 o 
   4   4  28      378.28      375.95     59.68 o 
   5   4  28      169.76      168.65     58.88 o 
   6   4  28      280.00      181.66     63.31 o 
   1   5  28        0.21       14.40     39.28 o 
   2   5  28       85.38       69.98     41.25 o 
   3   5  28        1.21        1.85     41.13 o 
   4   5  28       87.93       55.22     47.44 o 
   5   5  28       10.12        3.75     51.48 o 
   6   5  28      327.95      352.44     81.70 o 
   0   6  28       13.32       14.44     65.72 o 
   1   6  28       70.47       82.14     42.79 o 
   2   6  28      118.31       81.88     45.49 o 
   3   6  28       57.01       34.13     42.72 o 
   4   6  28        9.92        2.78     46.33 o 
   5   6  28       53.28       65.24     59.43 o 
   1   7  28      261.12      195.43     53.89 o 
   2   7  28        3.39      -23.89     41.94 o 
   3   7  28      117.43      133.04     52.32 o 
   4   7  28        2.38      -29.97     45.53 o 
   5   7  28       98.11      115.92     60.22 o 
   0   8  28      141.41      164.76     86.75 o 
   1   8  28        6.43        5.72     56.38 o 
   2   8  28        5.32        6.03     48.25 o 
   3   8  28       51.66       86.44     53.43 o 
   4   8  28        0.80        5.59     51.37 o 
   1   9  28       36.35       62.83     61.95 o 
   2   9  28        0.10      -14.84     60.44 o 
   1   1  29      148.59      121.81     36.18 o 
   2   1  29      310.07      337.08     53.11 o 
   3   1  29       21.27      -16.24     41.81 o 
   4   1  29       46.98       29.60     47.92 o 
   5   1  29       46.45       54.01     48.35 o 
   6   1  29      378.46      364.87     74.14 o 
   0   2  29       90.35       33.04     62.40 o 
   1   2  29      162.48      121.22     41.97 o 
   2   2  29      615.72      628.78     64.89 o 
   3   2  29      110.59       72.74     39.57 o 
   4   2  29        0.58      -44.89     46.04 o 
   5   2  29      271.67      251.95     65.07 o 
   6   2  29      147.82      105.82     58.75 o 
   1   3  29      153.99       58.33     44.22 o 
   2   3  29       85.78       69.75     41.04 o 
   3   3  29      246.94      233.67     53.73 o 
   4   3  29      220.43      198.19     57.85 o 
   5   3  29        7.35       -8.76     50.87 o 
   6   3  29       45.25       24.68     56.64 o 
   0   4  29       36.61       34.48     51.50 o 
   1   4  29       10.93        8.75     44.02 o 
   2   4  29      147.03      148.56     47.07 o 
   3   4  29      165.51      146.93     48.28 o 
   4   4  29      330.46      231.36     62.90 o 
   5   4  29        6.81       45.14     51.13 o 
   6   4  29      127.85      146.86     62.05 o 
   1   5  29        0.04      -30.20     42.32 o 
   2   5  29       39.75        5.85     38.43 o 
   3   5  29      100.65       89.75     45.31 o 
   4   5  29       30.40       39.99     46.58 o 
   5   5  29       67.84       49.02     56.83 o 
   0   6  29       37.23       13.26     67.97 o 
   1   6  29      227.40      199.87     58.21 o 
   2   6  29        7.28      -11.27     42.82 o 
   3   6  29      325.37      233.71     56.04 o 
   4   6  29        6.79        1.81     46.25 o 
   5   6  29        2.52      -26.00     56.88 o 
   1   7  29      102.22       62.54     65.26 o 
   2   7  29       28.21       -0.07     46.67 o 
   3   7  29        8.78       -3.11     48.72 o 
   4   7  29        5.94      -17.11     50.58 o 
   0   8  29        4.74       12.64     81.94 o 
   1   8  29        8.24       25.56     70.30 o 
   2   8  29       33.19       15.84     55.62 o 
   3   8  29        0.26       38.20     53.64 o 
   1   9  29       99.42       99.51     66.52 o 
   0   0  30       41.40        7.46     77.90 o 
   1   0  30      638.60      634.69    102.37 o 
   2   0  30      110.58       82.80     68.90 o 
   3   0  30      566.73      496.09    100.46 o 
   4   0  30      191.09      204.19     84.96 o 
   5   0  30      142.24       93.30     77.51 o 
   6   0  30      246.01      344.95    102.53 o 
   1   1  30      658.87      638.18     64.17 o 
   2   1  30      114.09       61.38     39.03 o 
   3   1  30       11.06        7.10     43.69 o 
   4   1  30       34.21       30.77     49.22 o 
   5   1  30      101.66      115.79     55.61 o 
   6   1  30        3.90       26.15     54.16 o 
   0   2  30       19.78       -0.18     55.93 o 
   1   2  30        0.88       12.21     41.12 o 
   2   2  30      192.35      173.85     47.62 o 
   3   2  30      272.72      325.79     64.30 o 
   4   2  30      156.07      152.72     58.73 o 
   5   2  30       25.97       21.01     52.03 o 
   6   2  30      144.88      159.70     64.42 o 
   1   3  30       52.55       69.75     46.12 o 
   2   3  30       37.89       54.98     40.71 o 
   3   3  30       50.36       28.29     44.00 o 
   4   3  30       57.83       64.51     51.43 o 
   5   3  30       59.54      114.75     57.72 o 
   6   3  30      112.90       85.53     60.96 o 
   0   4  30      353.45      271.34     85.81 o 
   1   4  30        7.99      -23.05     43.28 o 
   2   4  30        0.36       15.06     42.74 o 
   3   4  30      144.30      136.34     50.14 o 
   4   4  30       11.74       21.02     53.84 o 
   5   4  30      195.19      202.54     64.05 o 
   1   5  30       28.86       -1.94     44.15 o 
   2   5  30        8.99      -36.58     39.93 o 
   3   5  30        1.51       34.20     45.89 o 
   4   5  30       49.76       68.63     55.47 o 
   5   5  30        2.28       18.94     57.24 o 
   0   6  30       71.65      103.97     74.25 o 
   1   6  30       50.45       48.17     50.91 o 
   2   6  30       46.95       18.51     50.95 o 
   3   6  30        9.28        8.78     45.31 o 
   4   6  30        0.01       -6.74     50.54 o 
   1   7  30       47.40       41.30     59.84 o 
   2   7  30       18.95       32.51     53.84 o 
   3   7  30       96.25      141.61     55.77 o 
   0   8  30        0.17       -1.14     84.92 o 
   1   8  30        3.93       23.87     66.87 o 
   2   8  30        1.99       17.09     60.57 o 
   1   1  31       12.95       -2.56     43.05 o 
   2   1  31       76.28       83.52     42.41 o 
   3   1  31        0.01       -8.36     45.10 o 
   4   1  31      181.33      245.49     64.52 o 
   5   1  31        6.11      -15.79     48.47 o 
   6   1  31       24.49       13.68     56.37 o 
   0   2  31       41.37      -13.38     60.01 o 
   1   2  31       13.98        8.32     44.71 o 
   2   2  31      122.84      107.09     47.05 o 
   3   2  31      357.02      338.41     64.83 o 
   4   2  31       33.56       45.71     50.76 o 
   5   2  31       59.89       57.03     56.00 o 
   1   3  31      137.91       99.27     50.95 o 
   2   3  31       64.20       80.15     51.79 o 
   3   3  31      144.13      158.48     56.42 o 
   4   3  31        0.24       12.92     50.78 o 
   5   3  31       15.08       25.99     54.83 o 
   0   4  31        0.43       29.83    106.90 o 
   1   4  31       44.18       14.12     47.41 o 
   2   4  31       19.51       14.51     48.75 o 
   3   4  31       16.64       17.38     45.19 o 
   4   4  31       89.98       76.39     55.80 o 
   5   4  31      211.95      250.37     67.19 o 
   1   5  31        8.16        6.76     51.24 o 
   2   5  31        6.89       23.98     51.10 o 
   3   5  31      205.33      257.53     59.85 o 
   4   5  31       26.12       -9.16     51.92 o 
   0   6  31       96.69       32.32    106.07 o 
   1   6  31      284.90      263.01     81.03 o 
   2   6  31       32.84       10.81     52.59 o 
   3   6  31       63.99       70.11     53.58 o 
   4   6  31       93.45       93.07     55.62 o 
   1   7  31       30.26        4.23     63.91 o 
   2   7  31       10.77        1.43     58.46 o 
   3   7  31        0.01       34.40     52.82 o 
   0   8  31       39.39        8.16     86.38 o 
   1   8  31        0.53        0.60     69.76 o 
   0   0  32       35.96        9.94     91.16 o 
   1   0  32      134.94       51.77     67.68 o 
   2   0  32       63.74      113.74     73.49 o 
   3   0  32        8.87        8.62     69.36 o 
   4   0  32        7.75      -12.29     69.12 o 
   5   0  32      114.89       16.28     74.13 o 
   1   1  32        1.81      -32.84     50.70 o 
   2   1  32        0.91      -34.14     53.08 o 
   3   1  32        1.15      -30.56     45.13 o 
   4   1  32      214.32      279.39     65.35 o 
   5   1  32       43.94       11.44     54.69 o 
   0   2  32      405.60      427.72     99.57 o 
   1   2  32       20.27       -7.34     53.87 o 
   2   2  32       91.14       63.37     51.97 o 
   3   2  32       39.04       72.47     49.75 o 
   4   2  32       27.59        8.11     52.35 o 
   5   2  32       28.97       42.68     57.24 o 
   1   3  32        2.10      -18.27     54.28 o 
   2   3  32        0.97        7.57     48.19 o 
   3   3  32       38.69       42.00     51.13 o 
   4   3  32        5.05       21.30     52.74 o 
   5   3  32      135.53      131.56     64.50 o 
   0   4  32       71.23      101.10    117.68 o 
   1   4  32       12.73      -17.87     48.71 o 
   2   4  32        0.34        7.93     49.16 o 
   3   4  32        3.07      -14.66     53.61 o 
   4   4  32       25.18       17.58     55.00 o 
   1   5  32        6.78       21.55     60.60 o 
   2   5  32        5.19       45.37     56.62 o 
   3   5  32       90.63      117.83     51.85 o 
   4   5  32       12.86       45.36     60.36 o 
   0   6  32        2.93       26.52    101.10 o 
   1   6  32      126.05      115.29     68.42 o 
   2   6  32        8.25       49.67     55.93 o 
   3   6  32       33.82       -2.11     54.62 o 
   1   7  32        2.00       25.70     68.62 o 
   2   7  32        3.76       20.02     70.65 o 
   1   1  33        7.14      -37.26     53.04 o 
   2   1  33        3.31       20.75     64.00 o 
   3   1  33       76.94       90.61     55.93 o 
   4   1  33      148.02      164.30     63.52 o 
   5   1  33        3.15      -23.39     54.41 o 
   0   2  33        6.98      -20.51     62.97 o 
   1   2  33       56.58       33.14     60.14 o 
   2   2  33       14.60       -3.80     55.96 o 
   3   2  33        3.86       12.53     50.11 o 
   4   2  33       16.94       15.36     54.31 o 
   1   3  33        0.02        3.36     57.93 o 
   2   3  33        5.52       -9.79     51.38 o 
   3   3  33       63.90       41.58     59.21 o 
   4   3  33        3.59       20.05     52.01 o 
   0   4  33        4.96        4.14    109.39 o 
   1   4  33       48.16       18.65     61.53 o 
   2   4  33        0.71      -13.78     51.19 o 
   3   4  33       13.48      -24.46     63.92 o 
   4   4  33       19.06       33.91     61.51 o 
   1   5  33        1.63       -2.54     79.05 o 
   2   5  33       58.86       64.33     59.85 o 
   3   5  33        1.19      -27.61     56.86 o 
   0   6  33       91.57      143.37    125.96 o 
   1   6  33       19.37       19.66     78.68 o 
   2   6  33       12.28        2.59     59.52 o 
   0   0  34      123.21      282.59    135.91 o 
   1   0  34       19.85      -35.63    100.27 o 
   2   0  34       71.41       89.50    102.76 o 
   3   0  34      116.61      137.13     80.32 o 
   4   0  34        3.85       -5.39     84.07 o 
   1   1  34       86.09       89.05     63.68 o 
   2   1  34       15.33        9.96     69.61 o 
   3   1  34       11.60       57.67     53.04 o 
   4   1  34        0.33       -8.63     55.20 o 
   0   2  34        7.02      -32.32     93.64 o 
   1   2  34        4.27       18.22     61.12 o 
   2   2  34       13.56      -26.97     67.36 o 
   3   2  34        1.51      -37.52     57.54 o 
   4   2  34      122.67      148.55     67.04 o 
   1   3  34       42.80       13.90     62.87 o 
   2   3  34       16.41      -11.17     62.64 o 
   3   3  34       19.59       54.89     64.71 o 
   0   4  34        2.18       50.55     97.79 o 
   1   4  34        0.43      -34.65     78.45 o 
   2   4  34        1.24       -3.55     56.68 o 
   3   4  34      101.65      191.03     80.55 o 
   1   5  34       25.80       36.97     82.52 o 
   2   5  34        0.16      -29.72     56.39 o 
   0   6  34      268.75      378.72    168.23 o 
   1   1  35        0.56      -16.22     76.47 o 
   2   1  35       10.08       42.33     81.77 o 
   3   1  35        5.81       12.45     64.37 o 
   0   2  35       35.70      -27.35    105.25 o 
   1   2  35       74.64       54.63     68.14 o 
   2   2  35       34.77       44.25     80.64 o 
   3   2  35      112.75      147.57     75.40 o 
   1   3  35      147.90      127.54     75.18 o 
   2   3  35        6.40      -36.80     79.86 o 
   3   3  35       35.31        4.10     65.37 o 
   0   4  35        4.73        8.29    111.05 o 
   1   4  35       62.02       30.11     79.97 o 
   2   4  35        0.56       -9.45     69.08 o 
   0   0  36        0.12       -4.97    123.48 o 
   1   0  36       44.78       15.75    116.02 o 
   2   0  36        5.22       24.86    102.76 o 
   1   1  36       75.59       75.86     81.41 o 
   2   1  36       31.47        1.58     77.02 o 
   0   2  36      188.68      282.59    141.71 o 
   1   2  36      135.00      131.85     97.79 o 
   2   2  36        4.38       31.07     83.43 o 
   1   3  36       13.31      -51.03     79.36 o 
   1   1  37       49.95      112.51     95.80 o 
   0   2  37      224.58      393.64    165.74 o 
                                                 
